# Supplementary material for: Molecular mechanisms regulating natural menopause in the female ovary: a study based on transcriptomic data
Source: Front Endocrinol (Lausanne). 2023 Jul 24;14:1004245. doi: 10.3389/fendo.2023.1004245 (PMC10411606; doi:10.3389/fendo.2023.1004245)
Supplement: Supplementary file 1 [file DataSheet_1.xlsx]

## Sheet: Sample Info
Sample_index	Sample-sex	Sample-age	Tissue	Tissue-detail
GTEX-11DXX-1426-SM-5GIDU	Female	60-69	Ovary	Ovary
GTEX-11EM3-1726-SM-5N9D1	Female	20-29	Ovary	Ovary
GTEX-11EMC-1726-SM-5H11P	Female	60-69	Ovary	Ovary
GTEX-11GSP-0226-SM-5A5KV	Female	60-69	Ovary	Ovary
GTEX-11I78-1926-SM-59878	Female	50-59	Ovary	Ovary
GTEX-11P81-1526-SM-5P9GS	Female	30-39	Ovary	Ovary
GTEX-11VI4-1026-SM-5EQM1	Female	40-49	Ovary	Ovary
GTEX-11XUK-1626-SM-5GU5O	Female	40-49	Ovary	Ovary
GTEX-11ZTS-1926-SM-5CVLA	Female	60-69	Ovary	Ovary
GTEX-11ZTT-1826-SM-5CVLN	Female	60-69	Ovary	Ovary
GTEX-11ZVC-1426-SM-5EGGA	Female	50-59	Ovary	Ovary
GTEX-1269C-1826-SM-5N9E1	Female	60-69	Ovary	Ovary
GTEX-12WSD-2726-SM-59HLR	Female	60-69	Ovary	Ovary
GTEX-12WSG-1426-SM-5FQUK	Female	50-59	Ovary	Ovary
GTEX-12WSJ-1226-SM-5LU91	Female	40-49	Ovary	Ovary
GTEX-12WSK-1926-SM-5LZVK	Female	40-49	Ovary	Ovary
GTEX-12ZZX-2026-SM-5LZV9	Female	40-49	Ovary	Ovary
GTEX-1313W-2726-SM-5P9IX	Female	50-59	Ovary	Ovary
GTEX-131XG-1926-SM-5LZVG	Female	50-59	Ovary	Ovary
GTEX-131YS-2226-SM-5P9G8	Female	60-69	Ovary	Ovary
GTEX-132AR-1426-SM-5IFF1	Female	50-59	Ovary	Ovary
GTEX-133LE-1226-SM-5IFGC	Female	20-29	Ovary	Ovary
GTEX-1399S-2126-SM-5J2MH	Female	30-39	Ovary	Ovary
GTEX-1399U-1726-SM-5P9J4	Female	50-59	Ovary	Ovary
GTEX-139D8-2426-SM-5KM3A	Female	30-39	Ovary	Ovary
GTEX-13D11-1126-SM-5KLYS	Female	50-59	Ovary	Ovary
GTEX-13FTX-0926-SM-5IFF7	Female	20-29	Ovary	Ovary
GTEX-13N11-0526-SM-5IJFI	Female	50-59	Ovary	Ovary
GTEX-13O3O-2726-SM-5KM35	Female	60-69	Ovary	Ovary
GTEX-13OVI-0726-SM-5L3DD	Female	60-69	Ovary	Ovary
GTEX-13OVJ-2426-SM-5KM3I	Female	50-59	Ovary	Ovary
GTEX-13PL7-2326-SM-5L3FY	Female	60-69	Ovary	Ovary
GTEX-13PVR-1226-SM-5RQJ2	Female	60-69	Ovary	Ovary
GTEX-13QBU-1526-SM-5LU3W	Female	40-49	Ovary	Ovary
GTEX-13QIC-1526-SM-5IJFL	Female	60-69	Ovary	Ovary
GTEX-13SLX-2426-SM-664OM	Female	50-59	Ovary	Ovary
GTEX-13U4I-2126-SM-5LU55	Female	40-49	Ovary	Ovary
GTEX-13VXT-1526-SM-5LU3J	Female	20-29	Ovary	Ovary
GTEX-13W3W-1526-SM-5LU5I	Female	60-69	Ovary	Ovary
GTEX-13X6H-1026-SM-5SIBE	Female	50-59	Ovary	Ovary
GTEX-145LS-2326-SM-5TDCY	Female	60-69	Ovary	Ovary
GTEX-145ME-1226-SM-5SIB6	Female	40-49	Ovary	Ovary
GTEX-145MI-2626-SM-5QGQ8	Female	60-69	Ovary	Ovary
GTEX-146FH-2526-SM-5Q5BP	Female	50-59	Ovary	Ovary
GTEX-14AS3-1326-SM-5RQJE	Female	40-49	Ovary	Ovary
GTEX-14BIN-1426-SM-664NI	Female	50-59	Ovary	Ovary
GTEX-14BMU-1726-SM-5TDE8	Female	20-29	Ovary	Ovary
GTEX-14DAQ-2226-SM-5YYAD	Female	60-69	Ovary	Ovary
GTEX-14JG6-0626-SM-68716	Female	30-39	Ovary	Ovary
GTEX-14PJM-2426-SM-686ZC	Female	50-59	Ovary	Ovary
GTEX-14PKU-1226-SM-686ZM	Female	40-49	Ovary	Ovary
GTEX-14PKV-1226-SM-6871T	Female	20-29	Ovary	Ovary
GTEX-14PN3-1526-SM-6ETZM	Female	60-69	Ovary	Ovary
GTEX-15DDE-2326-SM-6AJA8	Female	50-59	Ovary	Ovary
GTEX-15DYW-2626-SM-6LPK7	Female	60-69	Ovary	Ovary
GTEX-15EOM-1526-SM-68723	Female	20-29	Ovary	Ovary
GTEX-15ER7-2326-SM-7KUN3	Female	20-29	Ovary	Ovary
GTEX-15FZZ-0826-SM-6LLJO	Female	30-39	Ovary	Ovary
GTEX-15SDE-0926-SM-6LPIA	Female	50-59	Ovary	Ovary
GTEX-15UF6-2026-SM-6LPI3	Female	70-79	Ovary	Ovary
GTEX-16MT8-2226-SM-6LPK2	Female	60-69	Ovary	Ovary
GTEX-16NGA-0426-SM-7LG6K	Female	40-49	Ovary	Ovary
GTEX-17JCI-2326-SM-7IGPC	Female	60-69	Ovary	Ovary
GTEX-183WM-1926-SM-72D5F	Female	70-79	Ovary	Ovary
GTEX-18A7A-2626-SM-7LG6L	Female	50-59	Ovary	Ovary
GTEX-18D9A-0826-SM-718C1	Female	30-39	Ovary	Ovary
GTEX-1A32A-2726-SM-73KVU	Female	50-59	Ovary	Ovary
GTEX-1A8FM-2226-SM-7PC1C	Female	50-59	Ovary	Ovary
GTEX-1AMEY-0926-SM-72D6G	Female	30-39	Ovary	Ovary
GTEX-1AMFI-1426-SM-731EL	Female	50-59	Ovary	Ovary
GTEX-1B933-2126-SM-7MGXR	Female	50-59	Ovary	Ovary
GTEX-1C475-0426-SM-7P8OU	Female	40-49	Ovary	Ovary
GTEX-1CAMS-2126-SM-7MXTF	Female	40-49	Ovary	Ovary
GTEX-1EWIQ-2226-SM-7MGXJ	Female	70-79	Ovary	Ovary
GTEX-1F48J-2326-SM-7MKG3	Female	50-59	Ovary	Ovary
GTEX-1F52S-2226-SM-7MXVE	Female	60-69	Ovary	Ovary
GTEX-1F5PL-1626-SM-7MXTY	Female	40-49	Ovary	Ovary
GTEX-1F6RS-2726-SM-7MKHA	Female	60-69	Ovary	Ovary
GTEX-1F88E-2026-SM-7MXVP	Female	60-69	Ovary	Ovary
GTEX-1F88F-2126-SM-9KNUK	Female	60-69	Ovary	Ovary
GTEX-1GF9X-2426-SM-7SB7W	Female	40-49	Ovary	Ovary
GTEX-1GN1U-2326-SM-9MQK4	Female	50-59	Ovary	Ovary
GTEX-1GN1W-1426-SM-9JGHP	Female	50-59	Ovary	Ovary
GTEX-1GZHY-2426-SM-9JGGK	Female	50-59	Ovary	Ovary
GTEX-1H1CY-1926-SM-9WG7X	Female	60-69	Ovary	Ovary
GTEX-1H2FU-2326-SM-9WG7R	Female	60-69	Ovary	Ovary
GTEX-1HBPH-2726-SM-A96TW	Female	40-49	Ovary	Ovary
GTEX-1HCUA-1326-SM-9WPP6	Female	50-59	Ovary	Ovary
GTEX-1HSGN-2426-SM-C1YRI	Female	40-49	Ovary	Ovary
GTEX-1I4MK-1526-SM-CE6T1	Female	50-59	Ovary	Ovary
GTEX-1ICG6-1526-SM-C1YQT	Female	70-79	Ovary	Ovary
GTEX-1IDJE-1126-SM-A96SO	Female	50-59	Ovary	Ovary
GTEX-1IDJU-1126-SM-A9G2S	Female	60-69	Ovary	Ovary
GTEX-1IKOE-2326-SM-A8N99	Female	30-39	Ovary	Ovary
GTEX-1J1OQ-1626-SM-CE6TB	Female	40-49	Ovary	Ovary
GTEX-1J8JJ-0826-SM-AHZ3F	Female	60-69	Ovary	Ovary
GTEX-1JN1M-2126-SM-D4P2X	Female	60-69	Ovary	Ovary
GTEX-1JN76-1426-SM-AHZ4F	Female	20-29	Ovary	Ovary
GTEX-1K9T9-2426-SM-DHXKT	Female	50-59	Ovary	Ovary
GTEX-1KANC-1026-SM-D3LAA	Female	50-59	Ovary	Ovary
GTEX-1LGOU-1026-SM-DHXL4	Female	20-29	Ovary	Ovary
GTEX-1LGRB-2326-SM-CNNPU	Female	50-59	Ovary	Ovary
GTEX-1LKK1-1626-SM-EVR4Y	Female	50-59	Ovary	Ovary
GTEX-1LNCM-0926-SM-DHXK5	Female	50-59	Ovary	Ovary
GTEX-1LVAM-1826-SM-DHXKR	Female	50-59	Ovary	Ovary
GTEX-1LVAN-2726-SM-CNPQG	Female	50-59	Ovary	Ovary
GTEX-1MA7W-1426-SM-EV7A1	Female	20-29	Ovary	Ovary
GTEX-1MCC2-1026-SM-EVR5I	Female	30-39	Ovary	Ovary
GTEX-1OJC4-2026-SM-E6CQW	Female	50-59	Ovary	Ovary
GTEX-1PBJI-2026-SM-DPRYF	Female	20-29	Ovary	Ovary
GTEX-1PIEJ-1626-SM-E6CP9	Female	20-29	Ovary	Ovary
GTEX-1QEPI-2726-SM-DPRZ6	Female	60-69	Ovary	Ovary
GTEX-1QP28-1326-SM-DPRXZ	Female	50-59	Ovary	Ovary
GTEX-1QP67-1526-SM-E76P4	Female	40-49	Ovary	Ovary
GTEX-1QPFJ-1726-SM-EXOJU	Female	30-39	Ovary	Ovary
GTEX-1R9PN-0626-SM-E6CR9	Female	40-49	Ovary	Ovary
GTEX-1RDX4-0826-SM-E9TK7	Female	50-59	Ovary	Ovary
GTEX-1S5ZU-2326-SM-EAZ5B	Female	20-29	Ovary	Ovary
GTEX-OHPK-2426-SM-3MJGH	Female	50-59	Ovary	Ovary
GTEX-OHPL-2426-SM-48TDN	Female	60-69	Ovary	Ovary
GTEX-P4PP-2426-SM-3P61L	Female	30-39	Ovary	Ovary
GTEX-P4QT-2426-SM-3NMCL	Female	50-59	Ovary	Ovary
GTEX-P78B-1926-SM-3P616	Female	40-49	Ovary	Ovary
GTEX-PLZ4-2826-SM-3P617	Female	50-59	Ovary	Ovary
GTEX-POMQ-1426-SM-3P61D	Female	20-29	Ovary	Ovary
GTEX-PWCY-1326-SM-48TCU	Female	20-29	Ovary	Ovary
GTEX-PWN1-2426-SM-48TDD	Female	40-49	Ovary	Ovary
GTEX-PX3G-2426-SM-48TZZ	Female	20-29	Ovary	Ovary
GTEX-Q734-0726-SM-48TZP	Female	40-49	Ovary	Ovary
GTEX-QCQG-1426-SM-48U22	Female	50-59	Ovary	Ovary
GTEX-QDT8-2226-SM-EZ6LT	Female	30-39	Ovary	Ovary
GTEX-QVJO-3126-SM-COH22	Female	60-69	Ovary	Ovary
GTEX-R55G-1526-SM-48FER	Female	40-49	Ovary	Ovary
GTEX-RTLS-2326-SM-46MUH	Female	60-69	Ovary	Ovary
GTEX-RU1J-0826-SM-46MUU	Female	20-29	Ovary	Ovary
GTEX-RU72-2226-SM-46MUE	Female	50-59	Ovary	Ovary
GTEX-RWS6-1026-SM-47JXD	Female	60-69	Ovary	Ovary
GTEX-S32W-1226-SM-4AD67	Female	50-59	Ovary	Ovary
GTEX-S341-0726-SM-4AD5R	Female	40-49	Ovary	Ovary
GTEX-S4P3-0926-SM-4AD54	Female	50-59	Ovary	Ovary
GTEX-S7SF-1326-SM-4AD4P	Female	20-29	Ovary	Ovary
GTEX-SN8G-2426-SM-EVR31	Female	50-59	Ovary	Ovary
GTEX-T2IS-2026-SM-4DM6W	Female	20-29	Ovary	Ovary
GTEX-T5JW-0426-SM-4DM7M	Female	20-29	Ovary	Ovary
GTEX-T6MO-1126-SM-4DM5D	Female	40-49	Ovary	Ovary
GTEX-TML8-0926-SM-4DXSJ	Female	40-49	Ovary	Ovary
GTEX-TMMY-1726-SM-4DXTD	Female	40-49	Ovary	Ovary
GTEX-TSE9-2226-SM-4DXUR	Female	60-69	Ovary	Ovary
GTEX-U3ZN-1026-SM-4DXTC	Female	30-39	Ovary	Ovary
GTEX-UJHI-1226-SM-4IHLR	Female	50-59	Ovary	Ovary
GTEX-W5WG-0926-SM-4RTX9	Female	50-59	Ovary	Ovary
GTEX-WEY5-0626-SM-4LMIA	Female	40-49	Ovary	Ovary
GTEX-WI4N-2526-SM-4OOSE	Female	40-49	Ovary	Ovary
GTEX-WWYW-2726-SM-4MVOP	Female	50-59	Ovary	Ovary
GTEX-WXYG-1426-SM-4ONCK	Female	50-59	Ovary	Ovary
GTEX-WYBS-2426-SM-4ONDI	Female	60-69	Ovary	Ovary
GTEX-WYVS-1526-SM-4OND4	Female	40-49	Ovary	Ovary
GTEX-X15G-1726-SM-4PQZN	Female	50-59	Ovary	Ovary
GTEX-X4EO-2426-SM-4QASD	Female	60-69	Ovary	Ovary
GTEX-X8HC-2726-SM-46MUA	Female	50-59	Ovary	Ovary
GTEX-XMD3-2326-SM-4AT5H	Female	50-59	Ovary	Ovary
GTEX-XUW1-0126-SM-4BOOQ	Female	50-59	Ovary	Ovary
GTEX-XUZC-1026-SM-4BOPY	Female	30-39	Ovary	Ovary
GTEX-XV7Q-1426-SM-4BRWA	Female	40-49	Ovary	Ovary
GTEX-XYKS-1726-SM-4E3IO	Female	60-69	Ovary	Ovary
GTEX-Y114-1726-SM-4TT7U	Female	50-59	Ovary	Ovary
GTEX-Y3IK-2026-SM-4YCDG	Female	50-59	Ovary	Ovary
GTEX-YFC4-2726-SM-5IFJW	Female	40-49	Ovary	Ovary
GTEX-YJ8O-1026-SM-5CVM5	Female	40-49	Ovary	Ovary
GTEX-ZAJG-2726-SM-5S2MU	Female	50-59	Ovary	Ovary
GTEX-ZC5H-2026-SM-5CVN2	Female	40-49	Ovary	Ovary
GTEX-ZLWG-0926-SM-4WWC3	Female	50-59	Ovary	Ovary
GTEX-ZP4G-0626-SM-4WWF1	Female	20-29	Ovary	Ovary
GTEX-ZPIC-1426-SM-4WWCP	Female	40-49	Ovary	Ovary
GTEX-ZV6S-1426-SM-59HKX	Female	40-49	Ovary	Ovary
GTEX-ZVT2-0326-SM-5E44G	Female	50-59	Ovary	Ovary
GTEX-ZVT3-2626-SM-5GU5L	Female	60-69	Ovary	Ovary
GTEX-ZYFG-1726-SM-5GZZB	Female	60-69	Ovary	Ovary
GTEX-ZYY3-2726-SM-5EGH4	Female	60-69	Ovary	Ovary
GTEX-ZZPU-2126-SM-5EGIU	Female	50-59	Ovary	Ovary

## Sheet: CIBERSORTx Results
Mixture	Endothelial cells	mv Endothelial cells	Fibroblasts	Epithelial cells	JUN+ Granulosa	ARID5B+ Granulosa	Monocytes	muscle cells	T cells	B cell	MT-CO2+ Granulosa	HMGB1+ Granulosa	KRT18+ Granulosa	GSTA1+ Granulosa	P-value	Correlation	RMSE
GTEX_11I78_1926_SM_59878	0.0395985	0	0.221642	0	0.266276	0.15661	0.00912243	0.0471142	0	0.0538351	0.16113	0	0.0407162	0.00395606	0	0.564576	0.828033
GTEX_11ZVC_1426_SM_5EGGA	0.0311555	0.00104574	0.231987	0	0.324945	0.124232	0	0.027055	0	0.00459385	0.161477	0	0.0175019	0.0760075	0	0.660814	0.750772
GTEX_12WSG_1426_SM_5FQUK	0.0341778	0.0240967	0.236619	0	0.250327	0.17367	0.00554086	0.0756905	0.00889167	0.0337093	0.143669	0	0	0.0136086	0	0.499787	0.87937
GTEX_1313W_2726_SM_5P9IX	0.0284576	0.00124869	0.251742	0	0.307163	0.155596	0	0.0159256	0	0.0107888	0.138736	0	0	0.0903422	0	0.692316	0.722663
GTEX_131XG_1926_SM_5LZVG	0.0864091	0.0460153	0.21309	0	0.142421	0.0166304	0.0700288	0.266608	0	0.0419347	0.116863	0	0	0	0	0.535639	0.855196
GTEX_132AR_1426_SM_5IFF1	0.0400494	0.0227277	0.259296	0.015648	0.226029	0.171291	0.0276905	0.0124508	0	0.0186247	0.164609	0	0.00878197	0.0328009	0	0.557938	0.833197
GTEX_1399U_1726_SM_5P9J4	0.0942429	0.073317	0.206627	0	0.177505	0	0.0503295	0.258794	0.000603628	0.03025	0.0980785	0	0	0.0102532	0	0.589091	0.812984
GTEX_13D11_1126_SM_5KLYS	0.0907531	0.028509	0.249437	0	0.204398	0.00889545	0.0559972	0.189698	0.0153408	0.0391615	0.115077	0	0	0.00273244	0	0.504363	0.875815
GTEX_13N11_0526_SM_5IJFI	0.0568972	0	0.269179	0	0.316477	0.0574881	0.0325962	0.0375292	0	0.0219944	0.17194	0	0	0.0358988	0	0.681849	0.732569
GTEX_13OVJ_2426_SM_5KM3I	0.061502	0.0273721	0.264893	0	0.230767	0.091759	0.0155243	0.101313	0	0.0258894	0.151306	0	0	0.0296745	0	0.400728	0.948363
GTEX_13SLX_2426_SM_664OM	0.0247348	0	0.206096	0	0.37442	0.0764882	0	0.0164022	0	0.0136011	0.201794	0	0.0157941	0.0706696	0	0.551685	0.838882
GTEX_13X6H_1026_SM_5SIBE	0.0331532	0.0294642	0.281874	0	0.230024	0.151746	0.0352752	0.0394109	0.00260663	0.0143363	0.121721	0	0.0123287	0.0480598	0	0.484541	0.888869
GTEX_146FH_2526_SM_5Q5BP	0.0428239	0.0294079	0.242685	0	0.250099	0.120793	0.0139558	0.106105	0.00249724	0.0114371	0.130984	0	0	0.049211	0	0.589029	0.810464
GTEX_14BIN_1426_SM_664NI	0.0210114	0	0.246911	0	0.304988	0.141329	0	0	0	0.00110693	0.174872	0	0.0113833	0.0983984	0	0.693227	0.722163
GTEX_14PJM_2426_SM_686ZC	0.0262901	0	0.27877	0	0.331492	0.128116	0	0.00570924	0	0.00172484	0.13731	0	0.00852625	0.0820616	0	0.673505	0.739408
GTEX_15DDE_2326_SM_6AJA8	0.0278137	0.00677339	0.214432	0	0.263544	0.175895	0	0.0818278	0	0.0253279	0.158235	0	0.00886725	0.0372838	0	0.629866	0.777105
GTEX_15SDE_0926_SM_6LPIA	0.0240364	0.0133981	0.235199	0	0.298708	0.0774331	0.0155838	0.0244053	0	0.0380047	0.169081	0	0.0367158	0.0674342	0	0.415985	0.931067
GTEX_18A7A_2626_SM_7LG6L	0.041306	0	0.260319	0	0.331991	0.0858683	0	0	0	0.0104756	0.183596	0.00317442	0.0289543	0.0543153	0	0.603317	0.798742
GTEX_1A32A_2726_SM_73KVU	0.0293195	0.0108362	0.260635	0.00656196	0.285205	0.151638	0.000401774	0.0544554	0.000103354	0.000782096	0.128329	0	0.0139162	0.0578165	0	0.714913	0.701099
GTEX_1A8FM_2226_SM_7PC1C	0.0511695	0.0342382	0.287582	0	0.252851	0.0883586	0.0223863	0.0964942	0.035916	0.0177122	0.0692554	0	0	0.0440368	0	0.624405	0.781581
GTEX_1AMFI_1426_SM_731EL	0.0319378	0	0.251161	0	0.322005	0.134373	0.010682	0.0358021	0	0.00691283	0.163884	0	0.014786	0.0284562	0	0.620772	0.785141
GTEX_1B933_2126_SM_7MGXR	0.0597476	0.0137749	0.223302	0	0.30678	0.0410004	0	0.121728	0	0.0297327	0.147325	0	0	0.0566092	0	0.710242	0.706796
GTEX_1F48J_2326_SM_7MKG3	0.0524379	0.0429754	0.25881	0	0.249629	0.135774	0.00420339	0.0509533	0.000320484	0.00591088	0.142177	0	0	0.0568094	0	0.63276	0.774473
GTEX_1GN1U_2326_SM_9MQK4	0.119278	0.148586	0.205915	0	0.0728258	0	0.0158086	0.281597	0.00825209	0.0312669	0.11647	0	0	0	0	0.562071	0.838726
GTEX_1GN1W_1426_SM_9JGHP	0.0428656	0	0.254434	0	0.318462	0.088956	0.0261306	0.0105889	0	0.0219383	0.16019	0	0.0355907	0.0408437	0	0.579412	0.816767
GTEX_1GZHY_2426_SM_9JGGK	0.0807801	0.0636954	0.199324	0	0.178823	0.0947466	0.0832097	0.14098	0.00855873	0.0446133	0.100171	0	0	0.00509845	0	0.648054	0.76206
GTEX_1HCUA_1326_SM_9WPP6	0.0306221	0.00636555	0.266804	0	0.315765	0.0893173	0.00191687	0.0255057	0	0.0310892	0.190028	0	0.0191346	0.0234517	0	0.591418	0.808314
GTEX_1I4MK_1526_SM_CE6T1	0.0381348	0.00834341	0.247176	0.0120065	0.204536	0.231082	0.0216021	0.0354086	0.0060858	0.00785142	0.119063	0	0.0300035	0.0387078	0	0.619329	0.785754
GTEX_1IDJE_1126_SM_A96SO	0.0345863	0.0207448	0.264377	0.000435502	0.20634	0.170207	0.024273	0.084509	0	0.00886507	0.131115	0	0.0209303	0.0336161	0	0.651743	0.75843
GTEX_1K9T9_2426_SM_DHXKT	0.0256012	0.00108653	0.276558	0	0.273539	0.161577	0.00399376	0.00286545	0.00252417	0.01232	0.166165	0	0	0.0737703	0	0.636122	0.772031
GTEX_1KANC_1026_SM_D3LAA	0.0337294	0	0.217754	0	0.29355	0.108437	0.01515	0.0735947	0	0.0358492	0.152731	0	0.0326786	0.0365255	0	0.620564	0.784237
GTEX_1LGRB_2326_SM_CNNPU	0.0579409	0.00434218	0.233864	0	0.308645	0.108501	0.0235273	0.0333376	0	0.0339599	0.16869	0	0.00173883	0.0254528	0	0.654561	0.756216
GTEX_1LKK1_1626_SM_EVR4Y	0.0374914	0	0.229784	0	0.357849	0.143059	0	0	0.00146289	0.0125739	0.171443	0	0.0109825	0.0353537	0	0.625996	0.780722
GTEX_1LNCM_0926_SM_DHXK5	0.0426471	0.0209935	0.241117	0	0.222348	0.13044	0.000651394	0.143736	0	0.0187522	0.142197	0	0	0.0371171	0	0.685489	0.728345
GTEX_1LVAM_1826_SM_DHXKR	0.0442902	0	0.235904	0	0.283932	0.118094	0.0241971	0.0454808	0	0.0184491	0.168833	0	0.0310157	0.0298042	0	0.680679	0.73408
GTEX_1LVAN_2726_SM_CNPQG	0.0917464	0.0751592	0.178964	0	0.0783051	0	0.0345183	0.396421	0.000561153	0.0336215	0.110704	0	0	0	0	0.586558	0.824553
GTEX_1OJC4_2026_SM_E6CQW	0.0332968	0	0.237857	0	0.317606	0.064244	0	0.099997	0	0.0339137	0.16256	0	0	0.050526	0	0.606895	0.795991
GTEX_1QP28_1326_SM_DPRXZ	0.0312438	0.0197251	0.226913	0	0.257558	0.141081	0.0129584	0.131782	0.00450775	0.0145976	0.128902	0	0.00116917	0.0295631	0	0.585102	0.814655
GTEX_1RDX4_0826_SM_E9TK7	0.0507813	0.0328467	0.239948	0	0.229027	0.187589	6.28513e-05	0.114562	0.00733708	0.0167366	0.0860351	0	0	0.035075	0	0.654258	0.756536
GTEX_OHPK_2426_SM_3MJGH	0.0399844	0	0.231827	0	0.310621	0.139579	0	0.0167458	0	0.0309879	0.167123	0	0.046851	0.0162798	0	0.514124	0.867165
GTEX_P4QT_2426_SM_3NMCL	0.031674	0.0164261	0.250222	0	0.260101	0.217964	0.0102946	0.038544	0.000929538	0.0185845	0.116877	0	0	0.0383834	0	0.645843	0.763961
GTEX_PLZ4_2826_SM_3P617	0.0512464	0.038114	0.258778	0	0.222333	0.129327	0.00921045	0.112171	0.00339758	0.00920459	0.129081	0	0	0.0371363	0	0.637492	0.770684
GTEX_QCQG_1426_SM_48U22	0.043148	0.0284081	0.264587	0	0.220917	0.120718	0.0212468	0.132505	0.00859063	0.0189074	0.0989401	0	0	0.0420321	0	0.61031	0.793681
GTEX_RU72_2226_SM_46MUE	0.0248795	0.00173626	0.267787	0	0.304673	0.153152	0	0.0232258	0	0.00755599	0.137918	0	0	0.0790715	0	0.685107	0.728903
GTEX_S32W_1226_SM_4AD67	0.0275058	0.0106858	0.243753	0	0.280023	0.168468	0.00772474	0.00141717	0	0.0103833	0.170471	0	0	0.079567	0	0.61567	0.78873
GTEX_S4P3_0926_SM_4AD54	0.031573	0.0100791	0.251112	0	0.26862	0.172439	0.0297833	0.0424214	0	0.0122702	0.123317	0	0.00407282	0.0543126	0	0.634212	0.773419
GTEX_SN8G_2426_SM_EVR31	0.0275763	0.0208936	0.206477	0	0.330317	0.0867447	0.0228292	0.098523	0.0102162	0.0214138	0.12671	0	0	0.0482987	0	0.560522	0.832023
GTEX_UJHI_1226_SM_4IHLR	0.0473106	0	0.202883	0	0.318059	0.113505	0.00731759	0.049584	0	0.0189842	0.211163	0	0.0311942	0	0	0.532294	0.853041
GTEX_W5WG_0926_SM_4RTX9	0.0355937	0.00787463	0.25142	0	0.277586	0.144437	0.00558038	0.0360214	0	0.0155672	0.143596	0	0.00478171	0.0775426	0	0.59025	0.809308
GTEX_WWYW_2726_SM_4MVOP	0.039297	0.0274179	0.248539	0	0.334787	0.0655181	0.00598778	0.0181127	0.0109646	0.00916602	0.16108	0	0.0117336	0.0673964	0	0.686126	0.729238
GTEX_WXYG_1426_SM_4ONCK	0.0473873	0.0236968	0.267076	0	0.217273	0.126341	0.0149861	0.125242	0.00246009	0.0186268	0.108484	0	0	0.0484267	0	0.619244	0.786244
GTEX_X15G_1726_SM_4PQZN	0.0451925	0.0243912	0.258801	0	0.231842	0.142508	0.0309929	0.0848684	0.00595012	0.0289303	0.1029	0	0	0.0436226	0	0.586941	0.811665
GTEX_X8HC_2726_SM_46MUA	0.0307656	0.025771	0.246528	0	0.319124	0.0912827	0.00148216	0.0587916	0.00011853	0.0136586	0.196092	0	0	0.0163858	0	0.637467	0.770652
GTEX_XMD3_2326_SM_4AT5H	0.0374268	0	0.234577	0	0.348489	0.068127	0	0.0334581	0	0.0300616	0.17807	0	1.47246e-05	0.0697748	0	0.673258	0.740113
GTEX_XUW1_0126_SM_4BOOQ	0.0319748	0.000891392	0.214002	0	0.295156	0.190104	0.00348098	0.0428431	0.00201935	0.0156001	0.141242	0	0.00469967	0.0579857	0	0.597487	0.804051
GTEX_Y114_1726_SM_4TT7U	0.0493719	0.0515886	0.23262	0.00651027	0.147988	0.187701	0.0196846	0.159345	0.00688939	0.0204418	0.0959284	0	0	0.0219313	0	0.663338	0.748252
GTEX_Y3IK_2026_SM_4YCDG	0.0274933	0	0.233285	0	0.342433	0.0912204	0.0117599	0.0288453	0	0.0269017	0.166608	0	0.0123339	0.0591192	0	0.601528	0.799823
GTEX_ZAJG_2726_SM_5S2MU	0.0227992	0.0263652	0.25454	0	0.266243	0.213093	0.00403788	0.0122131	0.000281056	0.00949502	0.167077	0	0	0.0238557	0	0.627106	0.780084
GTEX_ZLWG_0926_SM_4WWC3	0.0357522	0.00879696	0.254074	0	0.228072	0.198014	0.0301851	0.040289	0.00505151	0.027353	0.130926	0	0.0219556	0.019531	0	0.593495	0.80647
GTEX_ZVT2_0326_SM_5E44G	0.0294523	0.00514822	0.265806	0	0.288731	0.170652	0.0222455	0.0221473	3.96538e-06	0.0162654	0.140261	0	0.00324356	0.0360432	0	0.674425	0.738613
GTEX_ZZPU_2126_SM_5EGIU	0.0324175	0.0118005	0.260396	0	0.274541	0.155521	0.00890425	0.032848	0	0.011679	0.133014	0	0.0278926	0.050987	0	0.61311	0.791042
GTEX_11VI4_1026_SM_5EQM1	0.0360709	0.0194516	0.282167	0	0.260759	0.152362	0.0228351	0.0358757	0	0.0150529	0.134775	0	0	0.040652	0	0.637587	0.770629
GTEX_11XUK_1626_SM_5GU5O	0.0309606	0.0138957	0.260437	0.00591857	0.272144	0.198073	0.00750105	0.026756	0	0.0129234	0.116216	0	0.014487	0.0406877	0	0.630076	0.777526
GTEX_12WSJ_1226_SM_5LU91	0.0380414	0	0.289541	0	0.330232	0.0500001	0.0267012	0.053837	0	0.0151845	0.188353	0	0	0.00810953	0	0.457305	0.912227
GTEX_12WSK_1926_SM_5LZVK	0.0301698	0	0.210857	0	0.356439	0.112964	0	0.0297922	0	0.0342074	0.193835	0	0.0135109	0.0182241	0	0.639557	0.768861
GTEX_12ZZX_2026_SM_5LZV9	0.0329194	0.0160981	0.232353	0	0.287038	0.124387	0	0.091724	0	0.0124631	0.135559	0	0	0.0674575	0	0.664449	0.747413
GTEX_13QBU_1526_SM_5LU3W	0.0433256	0.0388388	0.275491	0	0.258676	0.0991358	0.0186988	0.0977812	0	0.00702435	0.160911	0	0	0.000117601	0	0.654047	0.756447
GTEX_13U4I_2126_SM_5LU55	0.0657356	0.0106762	0.231139	0	0.286853	0.0673723	0.0135505	0.0738349	0	0.0414611	0.16572	0	0.0120926	0.0315639	0	0.68218	0.733134
GTEX_145ME_1226_SM_5SIB6	0.0242746	0	0.212702	0	0.338493	0.123413	0.00902515	0.0372602	0	0.0162396	0.202319	0	0.0147004	0.0215722	0	0.623591	0.782181
GTEX_14AS3_1326_SM_5RQJE	0.0257492	0.0046234	0.252428	0	0.36227	0.131901	0	0.00158879	0	0.00886408	0.146971	0	0.00569477	0.05991	0	0.664319	0.747695
GTEX_14PKU_1226_SM_686ZM	0.0502606	0.0118078	0.263478	0	0.239854	0.208145	0.0114606	0.0556633	0	0.014644	0.125525	0	0	0.0191602	0	0.677299	0.735819
GTEX_16NGA_0426_SM_7LG6K	0.0360986	0.0111812	0.232447	0	0.302403	0.189942	0.0103903	0.0333002	0	0.0163228	0.129286	0	0	0.0386295	0	0.654275	0.75649
GTEX_1C475_0426_SM_7P8OU	0.0406474	0.00405273	0.266521	0.0103324	0.191196	0.18465	0.0272229	0.0431518	0.00901602	0.0312692	0.136615	0	0.0486781	0.00664714	0	0.625433	0.780345
GTEX_1CAMS_2126_SM_7MXTF	0.0603664	0.0153375	0.26773	0.000159425	0.269782	0.0622058	0.0350037	0.0501428	0	0.014501	0.15966	0	0.0272431	0.0378682	0	0.640406	0.768047
GTEX_1F5PL_1626_SM_7MXTY	0.0280037	0	0.252947	0.0162742	0.233641	0.231378	0.016194	0.022924	0.00503272	0.0195996	0.114565	0	0.0247731	0.034669	0	0.602243	0.800255
GTEX_1GF9X_2426_SM_7SB7W	0.07907	0.135433	0.229777	0	0.117112	0	0.017096	0.268921	0.000919494	0.0222136	0.129459	0	0	0	0	0.608511	0.798368
GTEX_1HBPH_2726_SM_A96TW	0.0458942	0.0288671	0.269469	0	0.230009	0.141705	0	0.118921	0.00274211	0.00967112	0.136984	0	0	0.0157378	0	0.68306	0.730342
GTEX_1HSGN_2426_SM_C1YRI	0.0325731	0.00723289	0.267138	0	0.319378	0.148556	0	0.0419214	0	0.00673496	0.135972	0	0.00664884	0.0338446	0	0.674055	0.738834
GTEX_1J1OQ_1626_SM_CE6TB	0.0516295	0.0470309	0.309677	0	0.227441	0.139278	0.0278832	0.0251671	0.00087784	0.013125	0.107204	0	0.000340131	0.0503472	0	0.623655	0.782163
GTEX_1QP67_1526_SM_E76P4	0.0702388	0.0790334	0.202312	0	0.153283	0	0.0420126	0.299898	0.0077817	0.0303033	0.111387	0	0	0.00374907	0	0.644242	0.766448
GTEX_1R9PN_0626_SM_E6CR9	0.0627296	0.0155283	0.242594	0	0.190084	0.141882	0.00608157	0.182934	0	0.0184413	0.136951	0	0	0.00277516	0	0.645395	0.764629
GTEX_P78B_1926_SM_3P616	0.0314322	0.00650018	0.285464	0	0.296649	0.0872255	0.008261	0.0160225	0	0.0238426	0.186838	0	0.030082	0.0276832	0	0.605176	0.797099
GTEX_PWN1_2426_SM_48TDD	0.040944	0.00864229	0.229422	0	0.263965	0.177693	0.00809613	0.0692006	0	0.0198258	0.14876	0	0	0.0334504	0	0.509775	0.872534
GTEX_Q734_0726_SM_48TZP	0.0681386	0.0206059	0.245653	0	0.258223	0.078664	0.0353344	0.0630743	0	0.0203744	0.203132	0	0.00290792	0.00389162	0	0.693452	0.723312
GTEX_R55G_1526_SM_48FER	0.0898363	0.0626432	0.174296	0	0.0874766	0	0.0298313	0.436117	0.00266939	0.0255471	0.0915835	0	0	0	0	0.560599	0.854179
GTEX_S341_0726_SM_4AD5R	0.031167	0	0.254041	0	0.322463	0.0884751	0.000767422	0.0410363	0	0.0147061	0.182431	0	0.0224813	0.0424319	0	0.565127	0.829513
GTEX_T6MO_1126_SM_4DM5D	0.0742533	0.0488049	0.198982	0	0.206665	0.04987	0.0264004	0.221551	0.00644885	0.0234133	0.143611	0	0	0	0	0.612617	0.791927
GTEX_TML8_0926_SM_4DXSJ	0.0599525	0.00262955	0.277989	0	0.278282	0.0685419	0.0151831	0.0311443	0	0.0243587	0.186267	0	0.0364668	0.0191858	0	0.648311	0.761417
GTEX_TMMY_1726_SM_4DXTD	0.0472987	0.015606	0.271516	0	0.259103	0.161661	0.00181957	0.0907598	0	0.0101641	0.121004	0	0	0.0210676	0	0.681177	0.732138
GTEX_WEY5_0626_SM_4LMIA	0.0906196	0.0837804	0.172683	0	0.0839356	0	0.0353144	0.374762	0	0.0425912	0.116313	0	0	0	0	0.606063	0.804299
GTEX_WI4N_2526_SM_4OOSE	0.0604456	0.0770242	0.229495	0	0.148418	0.109734	0.0289794	0.184584	0.00697944	0.0123594	0.141981	0	0	0	0	0.487354	0.889495
GTEX_WYVS_1526_SM_4OND4	0.04521	0.0427123	0.252848	0	0.226688	0.116837	0.0110506	0.131038	0.00442476	0.0176834	0.113798	0	0.0010425	0.0366672	0	0.708882	0.707002
GTEX_XV7Q_1426_SM_4BRWA	0.0313292	0.0316702	0.249574	0	0.299518	0.112905	0.0254313	0.0360042	0	0.0118188	0.189115	0	0	0.0126343	0	0.607918	0.794795
GTEX_YFC4_2726_SM_5IFJW	0.0365844	0.00370367	0.246302	0	0.357183	0.0700836	0	0.0292855	0	0.0209332	0.203308	0	0	0.0326171	0	0.717223	0.699793
GTEX_YJ8O_1026_SM_5CVM5	0.046691	0.00344507	0.268882	0	0.331085	0.0683538	0	0.0243588	0	0.0124647	0.19482	0	0.00321096	0.0466894	0	0.712032	0.704514
GTEX_ZC5H_2026_SM_5CVN2	0.0452723	0.0545045	0.256606	0	0.249701	0.0677647	0.020638	0.112677	0	0.0356296	0.157207	0	0	0	0	0.579396	0.817624
GTEX_ZPIC_1426_SM_4WWCP	0.0523576	0	0.281336	0	0.278946	0.124157	0.0225629	0.0102703	0.00232378	0.0140605	0.176423	0	0.0375629	0	0	0.579642	0.817659
GTEX_ZV6S_1426_SM_59HKX	0.0823724	0.0743879	0.158719	0	0.0849591	0	0.0379826	0.445269	0	0.0277799	0.0885302	0	0	0	0	0.593906	0.824007
GTEX_11P81_1526_SM_5P9GS	0.0363092	0.0231864	0.27803	0	0.223313	0.165737	0.0187397	0.0272433	0.00242752	0.0159221	0.137528	0.0115145	0	0.0600495	0	0.663769	0.748297
GTEX_1399S_2126_SM_5J2MH	0.088158	0.0300189	0.173953	0	0.173359	0.0426133	0.0797069	0.24496	0.000611225	0.0338109	0.12585	0	0	0.0069588	0	0.559652	0.833932
GTEX_139D8_2426_SM_5KM3A	0.0282397	0	0.258209	0	0.297629	0.168468	0.00837614	0.0300633	0	0.010454	0.162559	0	0	0.0360023	0	0.637299	0.771317
GTEX_14JG6_0626_SM_68716	0.0287276	0.0182154	0.256128	0	0.168086	0.0927427	0.0109743	0.0490906	0	0.0152398	0.139392	0.201807	0.000173036	0.0194235	0	0.60415	0.79682
GTEX_15FZZ_0826_SM_6LLJO	0.0502278	0.0530454	0.224185	0	0.171086	0.0569735	0.0508743	0.200031	0	0.0393276	0.15425	0	0	0	0	0.630985	0.775954
GTEX_18D9A_0826_SM_718C1	0.0393465	0.0168939	0.251924	0	0.287697	0.163034	0.0106373	0.0137025	0	0.00925288	0.156014	0	0.00571845	0.045779	0	0.72765	0.690205
GTEX_1AMEY_0926_SM_72D6G	0.0612671	0.0755906	0.207889	0	0.183851	0.133182	0.0166099	0.187207	0.00522709	0.00907074	0.1092	0	0.00682519	0.00408013	0	0.688636	0.725308
GTEX_1IKOE_2326_SM_A8N99	0.101455	0.0447402	0.203899	0	0.208881	0.00387328	0.0392749	0.211634	0	0.0346035	0.15164	0	0	0	0	0.636516	0.771661
GTEX_1MCC2_1026_SM_EVR5I	0.0489399	0.042752	0.223922	0	0.227298	0.140054	0.0270405	0.111456	0.00828712	0.016538	0.0988786	0	0.00852278	0.0463112	0	0.622302	0.782913
GTEX_1QPFJ_1726_SM_EXOJU	0.0288888	0.0141026	0.236311	0.0166359	0.234374	0.201988	0.00935591	0.0458204	0.00388367	0.0135151	0.13221	0	0.0196906	0.0432228	0	0.675829	0.737924
GTEX_P4PP_2426_SM_3P61L	0.0429413	0.0184738	0.252078	0	0.228764	0.141389	0.00980175	0.115002	3.50782e-05	0.00694815	0.11991	0	0.0105187	0.0541386	0	0.657601	0.753339
GTEX_QDT8_2226_SM_EZ6LT	0.0218155	0.0194219	0.226825	0	0.311602	0.130565	0	0.0487816	0	0.0145698	0.159657	0	0	0.0667623	0	0.708852	0.708029
GTEX_U3ZN_1026_SM_4DXTC	0.055465	0.0271105	0.238593	0	0.270173	0.081225	0.05545	0.0439987	0	0.0178363	0.187826	0	0	0.0223214	0	0.727066	0.694924
GTEX_XUZC_1026_SM_4BOPY	0.0564702	0.00722205	0.206508	0	0.253094	0.104486	0.0088049	0.148803	0	0.0463702	0.168241	0	0	0	0	0.615235	0.789004

## Sheet: Viper Results
Sample	AATF	ADNP	ADNP2	AEBP2	AFF1	AFF3	AFF4	AHCTF1	AHR	AIRE	AKNA	ALX1	ALX3	ALX4	ANKRD1	ANKZF1	APP	AR	ARHGAP35	ARID3A	ARID4A	ARNT	ARNTL	ARNTL2	ARX	ASCL1	ASCL2	ASH1L	ASH2L	ATAD2	ATF1	ATF2	ATF3	ATF4	ATF6	ATF6B	ATF7	ATOH7	ATOH8	BACH2	BARHL1	BARHL2	BARX1	BARX2	BATF	BATF2	BATF3	BAZ1A	BAZ1B
GTEX-11I78-1926-SM-59878	7.23961	11.1635	3.1339	10.1365	6.30673	7.60467	12.7167	7.15625	3.3377	0.0431154	2.10111	-0.00997666	0.019878	-2.08101	-0.399041	9.155	8.90844	11.1591	10.489	4.40506	11.7254	10.5631	-0.0317393	4.36447	8.05648	-0.419511	0.464395	13.3371	10.7921	7.70725	9.70886	12.1329	0.173112	3.72362	15.8346	9.05196	6.23564	-0.329573	1.03588	7.68853	-0.826317	-0.756383	-0.565304	-1.12171	1.79041	-1.8271	0.450959	9.96496	14.0327
GTEX-11ZVC-1426-SM-5EGGA	7.24691	12.3967	2.63574	10.2455	7.12091	6.67123	9.69531	7.7591	2.90474	-0.0557666	3.20091	0.602374	0.00333019	-2.5289	-0.97175	10.7269	8.04359	12.0023	9.19848	2.36378	13.2079	10.5637	0.246434	0.903373	8.01373	0.0229782	-0.976774	13.4139	12.2535	7.32861	10.2392	13.674	-0.645202	4.59497	13.4538	11.7077	7.5755	-0.281388	1.2376	9.54362	-1.67667	-3.20764	-1.50981	-1.12307	-0.559723	-0.345296	-1.72975	8.23593	13.5304
GTEX-12WSG-1426-SM-5FQUK	7.78872	10.7967	3.96337	11.3137	7.2259	6.74746	12.8512	8.05501	4.77984	0.114947	3.08998	0.16339	-0.110658	-1.65916	0.530654	11.3127	9.16955	8.74148	8.0927	3.9173	12.9807	12.5367	0.25924	4.06605	5.5963	-0.83148	-0.0276058	13.3279	10.5029	7.86095	9.14353	13.4696	1.88541	5.12515	15.0274	10.141	8.04352	-0.414876	0.152448	8.6653	-1.28695	-3.25897	0.0336543	-1.03156	2.47155	-2.41577	2.23878	11.1625	13.1454
GTEX-1313W-2726-SM-5P9IX	6.71783	11.8696	2.52435	9.93376	5.6658	6.23245	8.84977	7.2136	3.3518	-0.0252931	3.2485	0.262982	0.0181884	-2.36538	-1.79098	11.3286	8.01479	11.2431	8.44995	2.52538	12.3581	9.68895	-0.41672	1.77141	8.28947	-0.251894	-0.338772	12.5521	12.0794	5.94213	9.72968	12.8701	0.234015	5.45276	13.1848	11.8542	7.10603	-0.0811454	0.427732	8.58326	-1.88671	-2.50137	-0.887232	-2.23971	-0.511885	-0.362591	-0.688739	8.31422	13.1388
GTEX-131XG-1926-SM-5LZVG	7.54492	10.5887	2.44317	11.2295	6.96707	6.09846	10.2594	7.4202	6.85301	0.126715	1.72718	1.4115	-0.250599	3.27672	-0.443991	7.46935	11.302	11.7096	10.9631	4.65607	12.9248	10.6663	-0.178609	8.74214	4.43699	-0.609921	1.95902	13.9696	10.9984	4.86011	10.654	12.8128	0.570796	3.74873	18.2677	8.18571	6.94126	-0.634636	1.46534	6.92654	-2.1171	-1.95475	4.29049	-1.27452	6.62093	-0.667579	9.59232	9.49153	14.1467
GTEX-132AR-1426-SM-5IFF1	7.46944	12.6983	2.24907	10.6072	6.52794	5.35535	10.488	8.35638	5.786	0.00442555	2.39079	0.520783	0.0130821	-1.83111	-1.45346	9.72782	9.08071	11.708	10.5262	4.10448	13.5334	12.1085	0.200252	5.1044	4.81231	-0.688407	0.660056	13.6037	10.7176	6.91663	11.3351	14.2612	-0.746491	4.63485	15.8942	8.20353	7.38128	-0.354156	1.72685	9.3515	-1.52377	-2.34996	-1.20484	-0.829573	3.15298	-0.85759	2.29166	10.2058	14.8607
GTEX-1399U-1726-SM-5P9J4	7.38474	10.2096	2.59696	10.5198	7.11672	6.11113	10.5177	7.29161	6.23791	0.143421	1.90982	1.54555	0.0209778	2.9217	-1.02893	8.59264	10.5985	10.978	10.772	4.80797	12.5975	10.5122	0.136398	8.93865	3.94507	-0.0996535	2.36995	13.376	10.3941	5.28731	9.70452	12.1741	0.833636	3.89308	16.8961	8.21612	6.25214	-0.240068	2.10016	7.33092	-2.63228	-1.11255	4.48312	-1.85174	6.28061	-0.987193	10.0091	9.57316	13.8293
GTEX-13D11-1126-SM-5KLYS	8.01785	10.2813	1.92218	9.52014	6.5643	5.74283	9.25955	7.14079	6.41656	0.0528935	1.9919	0.763621	-0.0399679	1.75883	-0.179913	9.83641	10.3442	10.1173	11.0387	4.18858	12.2126	10.2568	0.0712322	6.88503	4.75665	-1.12709	1.94245	12.8394	10.6073	5.09668	9.43572	11.5498	-0.329982	4.38676	15.5544	8.92522	6.17711	-0.407346	1.17726	7.43025	-2.15662	-2.40759	3.32558	-1.62152	5.66952	-0.422917	6.9959	9.14331	13.7127
GTEX-13N11-0526-SM-5IJFI	8.07991	12.4186	2.63885	10.5625	7.89355	7.11742	10.1118	8.23415	4.77181	0.0130657	2.62444	0.293051	0.0339694	-1.95411	-1.74033	9.9316	9.97435	11.9733	10.5908	3.66867	13.8923	11.1682	0.510575	4.41959	7.16408	-0.2514	1.38904	13.8601	11.8481	7.46242	10.5107	13.8548	-1.17807	3.59478	15.0811	10.6355	7.90549	-0.144614	1.78621	9.75714	-1.53603	-2.14306	-0.293861	-1.37112	2.68515	-0.392827	1.85752	8.72489	13.9771
GTEX-13OVJ-2426-SM-5KM3I	7.07776	11.079	3.28159	11.207	7.15921	6.19284	10.8601	7.71369	5.44333	0.133329	2.72539	0.654531	-0.00138444	-1.80658	-0.989478	10.974	8.90455	9.40576	7.10947	3.45747	12.6278	11.2736	0.276729	5.62318	5.05376	-0.615162	0.247383	12.2642	10.2726	6.64431	9.62246	13.4028	1.98605	6.83379	14.5998	9.57832	7.87759	-0.286951	1.02064	8.26053	-1.8831	-2.66966	1.39524	-1.53944	3.75239	-1.91665	4.71787	9.87878	12.0945
GTEX-13SLX-2426-SM-664OM	7.12257	12.2687	2.30841	9.94105	5.75281	6.7284	9.10407	7.45014	2.19204	-0.0341449	3.07371	0.892904	0.0180081	-2.82141	-1.58125	10.7921	6.88785	11.8137	9.58396	2.83179	12.1172	9.7974	-0.365941	-0.0336103	8.48897	0.73659	-1.41427	12.9691	12.1833	6.23205	10.1986	12.8511	-0.690703	4.97447	13.4726	11.0506	6.79707	-0.236673	0.65531	8.14085	-2.09615	-3.94665	-2.04464	-2.01148	-2.22233	-0.247949	-2.93515	8.73417	14.1763
GTEX-13X6H-1026-SM-5SIBE	7.73125	11.4541	2.79507	10.1796	6.82807	6.73475	10.3535	7.47234	5.71365	0.0223826	2.08782	0.0786893	-0.0100837	-2.12264	-0.416481	9.14595	9.92689	11.2015	9.68857	3.36741	12.3924	10.8539	-0.182407	5.96279	6.37789	-1.00446	0.48834	13.0025	11.7893	6.65911	10.1561	12.7378	0.341962	4.24558	16.4367	10.0191	7.57335	-0.279401	1.29923	8.52715	-1.3713	-3.48195	-0.567254	-1.12884	4.23006	-1.02994	3.00733	9.19138	13.7388
GTEX-146FH-2526-SM-5Q5BP	6.11821	11.3405	2.45157	10.3358	5.15561	5.5772	9.23709	7.23556	5.18278	0.0685796	3.06928	1.1348	-0.00239601	0.977831	-1.20795	10.5852	7.85919	10.6919	8.5714	3.31821	11.9263	10.3117	-1.13299	3.8855	6.62249	-0.247043	0.0318675	12.0615	10.5938	5.22409	9.6832	13.3292	0.790041	4.15497	13.9659	10.2067	6.83367	-0.515114	0.0880662	7.35919	-1.76834	-3.66621	1.02605	-1.91303	2.79275	-0.292783	2.80132	8.91188	13.0561
GTEX-14BIN-1426-SM-664NI	7.22648	13.0884	2.57877	10.4885	6.3289	6.71651	9.67209	7.89407	2.95379	-0.0344511	3.03922	0.180246	0.0183532	-2.98993	-1.65553	10.7899	8.51368	12.5472	9.6836	2.32171	13.5602	10.4465	-0.220158	1.53396	8.82288	-0.416014	-0.746024	13.7524	12.6617	7.20497	10.7004	14.1104	-1.13857	4.79972	14.1202	12.0032	7.50864	-0.0215078	0.910634	9.53378	-1.35227	-2.09647	-1.58462	-2.20707	-1.77284	-0.384352	-2.28264	8.51493	13.9471
GTEX-14PJM-2426-SM-686ZC	7.57028	12.3324	3.27967	10.895	7.3971	7.7147	10.7691	8.21131	2.54674	-0.0623212	3.26429	0.494522	0.00697009	-2.54271	-2.18725	10.8689	8.28938	11.8365	8.55293	2.45732	13.4857	10.7722	0.326558	1.47376	8.46011	-0.10467	-0.801844	13.49	12.3463	7.95132	10.2709	14.3432	0.167655	4.77693	13.8334	11.9111	8.0403	-0.172461	0.828273	9.42291	-2.29861	-3.44526	-1.16635	-1.42363	-0.664371	-0.928507	-1.66838	8.73948	13.3452
GTEX-15DDE-2326-SM-6AJA8	6.98397	12.0129	2.20026	10.8346	5.34605	5.16576	10.2917	8.39217	4.05401	0.0236041	2.41059	1.37601	-0.068864	-1.78556	-1.55464	10.6729	7.08903	9.78791	9.22156	3.97544	12.3947	11.7988	0.0373929	2.59289	4.63652	0.417143	-1.0109	12.7012	9.82458	6.17698	10.9432	13.5767	0.229351	6.39125	13.7497	6.86749	6.55434	-0.666696	0.194313	7.40675	-1.3386	-1.60869	-0.432644	-1.51427	0.409061	-1.21794	1.10667	10.4586	14.5454
GTEX-15SDE-0926-SM-6LPIA	7.76364	12.8117	2.79327	10.1945	6.79339	6.82836	9.81079	7.76507	3.53472	-0.106906	2.53745	0.538312	0.0236166	-2.38635	-1.45104	10.0186	8.59031	12.1649	10.7157	2.74647	13.401	10.6454	-0.0212402	2.72343	8.24705	-0.141031	0.608587	13.7669	12.5101	7.05324	10.4954	13.6567	-1.0771	3.43271	14.508	11.1548	7.3966	-0.219936	1.0007	9.03202	-2.22584	-3.1562	-0.940354	-1.36853	1.56427	-0.0245101	-0.1079	8.60894	14.3708
GTEX-18A7A-2626-SM-7LG6L	7.06225	12.1158	2.14281	8.26895	4.82923	6.44673	8.28192	6.47294	2.89231	-0.0609139	3.01283	0.0117822	0.039119	-2.36623	-1.21075	10.392	7.51504	12.4991	9.54016	2.62111	11.5059	9.10696	-1.05574	2.19622	8.39323	-0.794916	-0.316582	11.9234	12.4483	5.67284	8.74355	11.3846	-0.644772	5.14209	13.3689	12.5439	7.03735	0.152863	1.62084	8.93532	-2.27982	-2.7329	-2.33364	-1.62055	-1.1916	-0.119152	-1.48469	7.53838	13.164
GTEX-1A32A-2726-SM-73KVU	7.62784	12.3361	3.51847	11.6503	7.67858	7.33283	11.8532	8.39252	3.9745	-0.0257426	2.7494	0.206364	0.0265225	-2.33525	-1.20816	10.0538	9.20088	11.0382	8.27268	3.06374	13.7964	12.0435	0.0203037	3.26091	7.35401	-0.64963	-0.731987	13.8662	11.7348	7.75452	10.3759	14.5556	1.06673	5.55984	15.006	10.8305	8.56199	-0.222027	1.1212	9.41344	-1.78111	-2.71836	0.00721644	-0.167445	0.301449	-2.01471	1.03941	9.71437	13.342
GTEX-1A8FM-2226-SM-7PC1C	7.94054	11.5883	2.97333	11.6914	6.39849	6.3635	10.5317	7.51442	5.07181	-0.0179493	2.0964	0.411431	-0.0225792	-1.40808	-0.510969	9.42143	10.4423	10.5982	7.35055	2.7284	13.0931	10.6974	-0.354264	4.77289	6.31314	-1.31126	0.58989	12.3966	12.3591	6.43188	10.6864	13.5826	1.66199	6.07729	15.4029	9.65952	8.22727	-0.336456	0.975261	8.13216	-2.36276	-3.39426	0.298284	-1.22712	2.94863	-0.973177	3.21953	9.07498	12.7289
GTEX-1AMFI-1426-SM-731EL	8.21372	12.7149	3.27789	11.3223	8.28612	8.32507	12.0465	8.71491	3.66387	-0.101463	2.52922	0.176075	0.00710029	-2.05858	-1.83548	8.90583	10.2289	12.2196	10.2121	3.24497	13.9394	11.5362	0.670933	2.73926	8.23228	-0.428882	-0.532845	14.7536	12.5322	8.25997	10.925	14.0646	-0.528251	2.98315	16.1225	10.5407	7.664	-0.378823	1.08307	9.27624	-1.02098	-2.91203	-0.557151	-1.62189	1.04645	-0.934586	-0.774983	9.68289	14.8525
GTEX-1B933-2126-SM-7MGXR	7.11658	11.2412	2.43473	9.81128	6.26982	6.29134	8.97411	7.41576	3.54288	0.0379237	3.1888	0.834145	0.000807376	-1.43899	-2.03316	12.0847	7.37919	9.91068	7.85635	2.88273	12.139	10.0517	0.130841	3.03388	6.11748	0.0282791	0.108634	11.6925	11.1843	6.36526	9.05228	12.4293	1.06325	6.01444	12.4434	10.6518	6.85486	-0.141031	0.844988	8.65058	-2.67565	-3.12108	1.07078	-1.57055	1.1172	-0.834741	2.32728	8.64658	12.3793
GTEX-1F48J-2326-SM-7MKG3	8.02304	11.4914	2.82789	10.1716	7.3272	5.43174	10.4738	7.9841	4.8588	0.117054	2.91151	0.027559	0.0262662	-2.25942	-2.20898	12.3141	7.57687	9.20233	8.32513	3.55951	13.2059	11.8489	0.825136	4.1885	4.73489	-0.831165	0.20613	12.9916	10.5422	7.32732	9.16771	13.2938	0.260302	6.03066	13.6642	10.2804	8.01085	-0.376208	1.11312	9.50193	-1.43398	-2.72089	0.387746	-1.08345	3.11419	-1.57237	3.14554	10.0001	13.0738
GTEX-1GN1U-2326-SM-9MQK4	6.44326	10.3022	2.76291	12.7519	6.22026	4.71856	11.4123	7.25612	8.90893	0.274175	1.91787	1.1234	-0.00139217	4.27323	-0.12089	8.46608	11.5757	9.86378	8.34778	6.27685	12.9645	12.069	-0.878833	11.9883	1.15092	-1.11557	2.61074	12.6958	9.15709	5.1549	10.3657	13.7342	2.95919	5.97673	17.6791	6.36086	7.88273	-0.294993	2.00336	7.41312	-2.59234	-3.01942	4.16086	-1.36491	6.28578	-2.16185	12.5052	11.1488	13.1692
GTEX-1GN1W-1426-SM-9JGHP	7.4456	12.3318	2.65188	9.89034	6.97672	7.65274	9.84625	7.73368	3.62645	0.00878337	2.56362	0.42276	0.032991	-2.27082	-2.42493	9.64227	8.66951	12.5022	10.5258	2.98572	12.873	10.3609	0.0772924	3.38891	8.42738	-0.118891	0.548182	13.6813	12.0166	6.65006	10.2272	13.4116	-1.13653	3.02567	14.9007	11.1781	7.01349	-0.166886	1.4528	8.8314	-2.80428	-3.96198	-0.99538	-1.89089	1.76522	-0.338832	0.0751766	8.27602	14.1506
GTEX-1GZHY-2426-SM-9JGGK	5.7226	10.4512	3.42875	11.3752	5.83268	5.94276	10.7326	7.41579	6.00449	0.0549081	2.50363	0.442192	-0.00582407	1.71115	-0.763582	10.5309	9.33614	9.30057	7.1716	4.15326	12.4942	10.5745	-0.682879	8.22019	5.31435	-0.846788	1.9041	11.7159	9.80792	6.2168	9.35279	13.7659	2.55947	4.61907	14.2248	8.4835	6.74018	-0.201831	1.12826	7.82576	-2.13789	0.0299095	1.66854	-0.0911241	5.415	-1.60798	6.19291	9.5343	11.8644
GTEX-1HCUA-1326-SM-9WPP6	8.23199	12.111	2.88702	10.6091	8.12846	7.88083	10.5435	8.57177	3.32313	-0.0710427	2.42982	0.1481	-0.0143798	-2.55563	-0.734478	10.7044	9.22335	10.9806	10.1973	2.99263	13.5672	11.3928	0.965111	2.69547	7.65257	-0.45769	-0.415257	14.0319	11.9406	8.07252	9.9864	13.6382	-0.469935	3.50362	14.8585	10.7206	7.6132	-0.318899	0.950145	9.38729	-1.11003	-2.5623	-0.797499	-0.806297	1.23035	-0.895483	-0.402456	9.64825	14.4406
GTEX-1I4MK-1526-SM-CE6T1	7.04276	11.7082	3.30709	9.84215	5.98773	7.60145	12.502	7.13455	4.34815	-0.0181084	1.83072	0.0534384	0.0430331	-1.52179	-1.86517	7.21419	10.129	12.6119	10.6509	4.40484	11.1642	10.0861	-0.814124	7.09867	7.77926	-0.760212	0.381021	13.3452	11.6011	6.66802	9.87853	11.8914	0.280077	3.28417	18.0146	9.09144	6.16968	-0.191295	1.7498	7.644	-1.91694	-2.82126	-0.750038	-0.546044	2.62201	-1.68936	1.55864	10.0326	14.2601
GTEX-1IDJE-1126-SM-A96SO	6.42942	11.1847	3.73424	10.3319	5.78791	7.38794	12.2655	7.02268	4.96305	-0.00766471	2.17231	-0.235727	0.00480744	-0.765881	-2.01584	7.94036	10.356	11.917	9.11933	4.03228	11.4835	10.4509	-1.24062	6.93165	7.81422	-1.25189	0.316924	13.0272	11.3945	6.35218	9.59255	12.4332	1.85652	3.509	16.9122	9.81682	7.27244	-0.174909	1.70697	7.99332	-1.88087	-4.36337	0.0090835	-1.90633	2.82951	-1.88962	2.36134	9.34541	13.2357
GTEX-1K9T9-2426-SM-DHXKT	7.27853	11.9468	2.3878	9.25017	5.93248	6.17849	9.60256	7.1433	4.65988	-0.0769934	2.59014	-0.337569	0.0262607	-2.23553	-1.8713	11.3917	7.76165	11.2114	9.72196	3.03071	12.4005	10.3648	-0.177315	3.43674	7.0091	-1.19019	0.26046	13.1382	11.4026	6.33309	9.37578	12.4828	-0.824832	5.00019	14.4621	11.3327	7.53043	-0.146932	1.18742	9.11888	-2.00568	-3.40654	-1.23847	-1.63669	1.6392	-0.593317	0.514819	9.10884	13.7573
GTEX-1KANC-1026-SM-D3LAA	7.29113	11.901	3.21736	10.4802	6.97099	8.02544	11.5718	7.84667	3.29641	-0.102286	2.61786	0.295217	0.0131444	-1.96816	-0.694839	9.77287	8.68697	11.6044	9.84676	3.43887	12.5895	10.5013	0.0691113	3.72948	8.29148	-0.285205	0.329686	13.5745	11.6322	7.118	9.90291	13.2563	-0.283657	3.00721	15.2233	10.3977	6.79407	-0.196429	0.850273	7.94907	-1.57833	-2.44528	-0.100459	-1.67124	1.55525	-1.05893	0.414065	9.52112	14.0614
GTEX-1LGRB-2326-SM-CNNPU	8.43728	11.9537	2.78378	10.9585	8.53918	7.02124	10.9975	8.70897	4.43275	-0.101808	2.105	0.149119	-0.0119755	-2.27379	-1.45591	10.1877	9.7703	10.8744	10.5574	3.45764	14.0024	11.7303	1.31466	3.69191	6.95764	-0.915885	0.565864	14.4258	11.6936	8.12474	10.7849	13.7063	-0.490728	4.148	15.4968	9.75207	8.08742	-0.415331	1.41763	9.67404	-1.64317	-2.81574	-0.238537	-1.14068	2.5675	-0.918478	1.06467	9.88067	14.627
GTEX-1LKK1-1626-SM-EVR4Y	8.73075	11.9396	3.33394	11.2864	8.37722	6.83169	11.3488	8.79505	3.04122	0.0599803	3.22715	0.255017	-0.0206175	-3.32209	-1.93055	12.6849	7.36303	8.87988	7.63852	3.54838	13.7666	12.3707	1.51795	1.65414	5.37618	-0.37523	-0.49104	13.1397	10.8799	8.72428	9.87282	14.0165	0.607901	6.8874	13.1072	10.2512	8.337	-0.302566	0.899334	9.79549	-1.34605	-3.79051	-1.31523	-2.33279	0.294936	-1.87591	-0.783689	10.2744	13.1474
GTEX-1LNCM-0926-SM-DHXK5	6.66693	11.0151	2.02199	9.38648	5.68519	5.88056	9.72322	7.06779	4.82961	0.0919714	2.43918	0.828905	-0.00945295	1.36747	-1.71265	11.5235	8.0145	10.254	9.22613	3.47677	12.0996	10.5162	-0.431714	4.09815	6.25469	-0.145815	0.357492	12.998	10.4206	5.63641	9.10906	12.1297	0.973993	5.94735	13.9131	9.5173	7.37227	-0.410317	0.718804	8.18264	-2.67458	-3.19958	1.54599	-1.43098	2.2807	-1.29384	3.79426	9.21252	13.3364
GTEX-1LVAM-1826-SM-DHXKR	7.78886	11.9876	2.7842	9.62764	6.56661	7.39135	10.7734	7.31871	3.87242	-0.0458633	2.42197	-0.1882	0.016254	-1.97723	-1.88082	9.5409	9.4338	12.0893	10.7965	3.78264	12.4574	10.374	-0.052737	5.07828	8.05937	-0.716696	0.88284	13.6994	11.7534	6.75842	9.86684	12.3445	-0.637488	3.77788	15.6136	10.5825	6.83594	-0.19958	1.44855	8.55802	-2.57291	-4.09793	-0.67773	-1.00714	2.12242	-0.671535	0.774687	8.9271	14.2575
GTEX-1LVAN-2726-SM-CNPQG	6.68166	10.0004	2.54862	11.8068	6.56134	5.03522	10.6421	7.10244	7.51593	0.241631	1.46786	1.63631	-0.0259096	4.53828	0.472609	7.44087	10.9768	10.887	9.15077	4.96456	12.6437	10.9931	-0.346888	10.4561	1.71913	-1.03585	2.1698	13.1725	10.0695	4.56152	10.1186	13.1308	2.77878	4.35017	18.0384	6.39788	7.36751	-0.530382	2.09237	6.40007	-2.24781	-2.64583	5.68256	-0.794936	6.79032	-1.22402	12.789	10.197	13.5462
GTEX-1OJC4-2026-SM-E6CQW	7.01676	11.7005	2.20245	10.1869	4.85742	6.28218	8.48541	7.47381	3.4879	-0.0111119	2.77869	1.1599	-0.026911	-1.49384	-1.45549	10.9427	7.60126	11.0104	8.82966	3.2196	11.6818	9.50708	-0.778739	1.94986	7.4665	0.105818	-0.857523	12.3378	11.8397	5.24825	9.83306	12.3391	0.664338	5.4635	13.495	9.50499	6.31198	-0.298184	-0.329144	6.69322	-2.27317	-2.44112	0.107406	-1.51573	-0.135932	-0.482215	0.51002	9.62599	14.1132
GTEX-1QP28-1326-SM-DPRXZ	7.17438	10.6682	3.31029	9.69461	6.69271	6.51315	10.9348	7.71942	3.65181	0.0215045	2.27928	1.10837	-0.0138662	-1.44252	-2.0274	11.1496	7.68731	9.90074	8.78209	2.9764	12.0477	10.1199	0.28361	3.15941	7.61949	0.468416	-0.106837	12.9833	10.7622	6.26383	8.81597	12.4693	0.933469	3.40171	14.1398	10.2432	6.45297	-0.45044	0.464884	7.22763	-2.38864	-2.9711	1.37622	-1.62117	2.3186	-1.25596	2.56935	9.5623	13.323
GTEX-1RDX4-0826-SM-E9TK7	7.26992	10.9306	3.87035	11.0324	6.13568	6.36728	12.7031	7.72122	4.22777	0.109735	2.86163	0.763827	-0.0533986	-1.63541	-0.756107	10.9233	8.59445	8.68606	7.0475	3.70326	12.2762	11.3595	-0.309504	4.3657	5.78488	-0.345935	-0.426446	12.3077	10.4541	7.24211	9.11975	13.038	2.30013	5.93693	14.6031	9.30303	7.4715	-0.465145	0.187154	7.87501	-1.94247	-3.09104	1.11442	-2.34622	1.66316	-2.20161	2.87322	10.744	12.7858
GTEX-OHPK-2426-SM-3MJGH	8.52318	12.4828	2.92705	10.2753	7.17923	7.51767	10.4226	8.34838	3.65042	-0.130779	2.14335	0.328549	0.0146899	-2.66031	-0.79198	9.59637	9.28966	11.8504	11.5848	2.77824	13.1592	10.5404	0.649099	2.48826	8.16657	0.0509716	-0.438972	14.602	12.1313	6.9804	10.5564	13.2655	-1.73401	3.40577	16.0979	10.4319	6.36911	-0.359423	0.395612	7.91226	-1.31996	-2.06195	-1.09798	-1.38795	1.21353	-0.425832	-0.570112	9.77724	15.4239
GTEX-P4QT-2426-SM-3NMCL	8.35184	11.4366	3.6163	10.9924	7.45785	7.45638	12.6916	8.5209	3.30593	-0.060999	2.59774	0.794065	-0.00115492	-2.52728	-0.481383	10.6418	8.95395	9.68724	9.37238	3.57037	12.94	11.5228	0.935293	3.08848	6.93236	0.221018	-0.0394005	13.4715	10.9724	8.40991	9.98731	13.3284	0.836721	4.03143	15.2844	9.25965	6.69536	-0.421335	0.0878584	8.41516	-2.00014	-3.23167	0.226825	-1.64253	2.04416	-1.43626	0.508149	11.147	14.4855
GTEX-PLZ4-2826-SM-3P617	7.18518	10.4837	2.27017	9.92858	6.75229	5.26361	10.1131	7.57392	4.86681	0.10997	3.02199	1.02187	0.00446436	-1.38059	-1.09565	12.6676	7.70369	8.82984	8.10449	3.5586	12.3951	10.7354	0.570539	3.72447	4.61558	-0.0503131	0.495299	12.3833	9.8861	6.78925	8.99984	12.3639	1.26378	6.2878	12.7839	9.72892	7.01729	-0.39292	0.667409	8.50259	-1.88166	-2.43299	1.16585	-1.58261	3.13124	-1.13408	4.11275	9.79578	12.5163
GTEX-QCQG-1426-SM-48U22	7.10166	10.938	3.22698	9.88177	6.05025	7.31936	11.1177	6.98891	4.59949	0.0304241	2.04133	0.495235	-0.00114354	1.06919	-1.75401	8.17517	9.68681	11.7079	9.79098	3.83638	11.431	9.80782	-0.675548	6.26906	7.5015	-0.669091	0.670077	12.7265	11.2953	5.9129	9.46773	11.9695	1.46078	3.45755	15.9633	9.73787	6.25002	-0.414814	1.13307	6.98249	-2.70733	-3.1805	1.77597	0.27202	3.75142	-1.28297	4.2837	8.87324	13.3189
GTEX-RU72-2226-SM-46MUE	7.33603	12.428	2.45296	10.6341	6.38682	6.87048	9.4519	7.80433	3.54068	-0.0525784	2.81955	0.550198	0.0214415	-2.54121	-1.21034	10.484	8.47993	11.5799	9.41237	2.99185	12.8226	10.4092	0.196221	2.44117	7.51066	-0.0554126	-0.255657	12.8815	11.9689	6.74571	10.6104	13.3977	-0.387799	5.20515	14.1637	10.6358	6.88908	-0.226722	1.06427	9.05902	-2.35679	-2.294	-0.901899	-1.13231	0.420685	-0.507378	-0.556842	9.02295	13.8366
GTEX-S32W-1226-SM-4AD67	7.86153	12.058	2.96402	10.3275	7.56484	6.52729	11.0056	8.09461	4.14346	-0.00065603	2.73455	0.462128	0.00381178	-2.59496	-1.79764	10.9988	8.21507	10.5634	9.31566	3.3611	13.1605	11.4677	0.878462	3.35376	6.24187	-0.269538	-0.301381	13.3902	11.241	7.77279	10.1037	13.6361	-0.247625	4.28802	14.8229	10.4921	7.32993	-0.275516	1.17022	9.57712	-2.35133	-2.31074	-1.22341	-1.09412	1.88914	-0.900001	-0.148997	9.75618	14.2501
GTEX-S4P3-0926-SM-4AD54	7.28253	11.1871	3.5484	9.88465	7.15745	7.01889	12.0103	7.36762	3.29525	0.0199336	2.86199	-0.00474435	0.006013	-2.23764	-1.5072	10.5691	8.21185	10.1945	8.41083	3.54699	12.1233	10.5202	0.280457	4.42646	7.62123	-0.582215	0.619457	12.2646	10.8781	7.60193	8.76561	12.7434	0.824227	3.90657	13.9727	11.0049	6.93793	-0.271214	1.37318	9.18829	-2.46566	-2.34665	-0.672783	-0.773418	2.19009	-1.44176	0.342133	8.63048	12.5376
GTEX-SN8G-2426-SM-EVR31	7.94885	10.4189	2.44321	10.4911	6.21143	5.73046	9.54633	7.60681	3.42992	0.139637	2.9227	1.24392	-0.520651	-2.13007	-1.59407	12.629	6.85901	8.40909	7.31642	3.35544	11.8999	10.0068	0.669532	2.51919	4.92168	0.20135	0.192158	11.5805	10.7294	6.434	9.21945	12.1187	1.64567	7.23742	12.4149	9.88996	6.63292	-0.441169	0.241101	7.72477	-2.68239	-4.01289	0.859856	-1.57084	2.92167	-1.10655	2.90766	9.5231	12.4196
GTEX-UJHI-1226-SM-4IHLR	7.36685	11.1799	2.99403	9.18533	6.23957	6.529	9.48578	7.29504	3.54914	-0.0827422	2.7443	0.572036	-0.014988	-1.93519	-0.530444	12.2129	7.25837	10.1729	9.99427	2.78206	12.2096	10.1988	-0.0212761	1.63468	8.19209	0.125082	-0.341359	13.1168	10.9549	6.09572	8.71725	12.475	-1.0223	3.30944	13.2017	11.475	6.17336	-0.381491	-0.275821	7.58188	-1.67505	-2.80976	-0.561668	-1.4105	1.13778	-0.487475	-0.342062	9.19581	13.8304
GTEX-W5WG-0926-SM-4RTX9	7.61602	12.3301	3.10088	11.0931	6.84435	8.24939	11.4008	8.01269	3.79355	0.00228581	2.54856	0.20899	0.0125441	-2.03535	-0.541015	9.33985	9.4667	12.0474	9.59159	3.02922	13.091	10.7458	-0.0889973	3.59612	8.27466	-0.51588	-0.158773	13.9665	12.0007	6.71001	10.7304	14.0218	-0.322751	3.36379	16.0878	10.4934	7.28633	-0.396317	0.546254	7.83606	-2.37221	-2.90518	-0.136742	-2.07567	1.1417	-1.03351	0.0920844	9.70477	14.3906
GTEX-WWYW-2726-SM-4MVOP	6.80723	11.6191	1.94644	9.91852	5.9219	5.28198	8.99074	7.92137	3.7397	0.114245	2.64969	0.0590374	0.00516684	-2.68172	-0.474319	13.027	6.63482	8.75062	6.49551	3.51173	12.5349	10.9544	0.210467	3.42695	5.15991	-0.711247	0.60794	10.7053	10.4809	6.73838	9.40202	12.5414	0.898497	7.89425	11.2651	9.77728	7.19373	-0.140853	1.12649	9.0416	-1.21108	-2.08749	-0.734379	-0.869875	1.12147	-1.73975	0.961482	8.73737	11.4272
GTEX-WXYG-1426-SM-4ONCK	7.1197	11.2555	3.09034	9.58414	6.63067	7.53421	10.8456	7.22161	4.2768	0.0385787	2.56575	0.410354	0.012938	-0.733083	-0.696508	9.33322	9.41618	11.3834	10.0556	3.74281	11.8868	10.1092	-0.333162	5.27684	7.97912	-0.466518	0.659975	12.6129	11.2439	6.64064	9.23355	12.0074	0.471619	3.21149	14.7657	10.3691	6.16076	-0.0970814	1.39558	8.16114	-3.33592	-3.02753	1.22436	-1.26662	2.99498	-0.998131	3.13384	8.4958	13.1476
GTEX-X15G-1726-SM-4PQZN	7.10224	10.9557	2.8666	10.0968	5.33066	6.27277	9.52577	6.96485	5.42903	-0.00459793	2.43628	0.536156	-0.0093684	-1.33775	-0.834722	9.55455	9.02347	11.0404	8.85603	2.93277	11.7209	10.0448	-1.11266	4.75575	7.24505	-0.561565	0.511416	12.8105	11.5276	4.81251	9.8077	12.5613	0.703842	3.93595	15.5083	10.7487	7.20285	-0.521059	0.230296	6.64763	-2.17526	-3.58711	-0.0765703	-1.06011	3.32361	-0.571851	3.00171	8.54473	13.3436
GTEX-X8HC-2726-SM-46MUA	6.92831	10.9041	3.12295	10.8616	6.46404	5.99866	9.9154	7.98351	4.40487	0.051656	3.16611	0.751111	-0.0171618	-2.46837	-1.09979	12.7631	6.83145	8.59931	6.97182	3.33866	12.196	11.0846	0.200527	3.67602	5.18401	0.334366	-0.533879	11.808	10.392	6.33619	8.67309	13.1501	1.66918	6.90387	12.9145	10.4105	7.37527	-0.304624	-0.0290402	8.03554	-1.92445	-3.16257	0.616826	-1.34239	2.40604	-1.36392	2.79744	9.73029	12.1499
GTEX-XMD3-2326-SM-4AT5H	6.58633	11.7203	1.8217	9.6192	5.47976	5.60887	8.43338	7.38247	2.97898	0.00696412	2.94897	1.03197	0.00248119	-2.68725	-1.07141	12.0555	6.65991	10.673	8.5869	2.96727	12.1436	9.8546	-0.108901	0.881761	7.27447	0.462283	-0.3234	11.7827	11.3102	6.03308	9.6779	12.4603	-0.197954	5.55357	11.9585	10.4448	6.53077	-0.278148	0.763045	8.67327	-1.84505	-2.52904	-1.39452	-1.37265	-0.238982	-0.122087	-0.985456	8.53787	12.963
GTEX-XUW1-0126-SM-4BOOQ	7.3013	11.0907	3.27708	9.54059	6.91619	7.51175	12.1719	7.30819	3.1586	-0.0125727	2.68012	-0.0670782	0.00622272	-2.08867	-0.748093	10.47	8.36035	10.3819	9.7333	4.11785	11.7353	10.7291	0.336999	3.81771	7.53905	-0.581285	-0.0145547	12.9088	10.6475	7.67491	9.05455	12.0262	0.297295	3.88987	14.4905	9.92734	6.35739	-0.258389	1.17164	8.6092	-2.64428	-4.04411	-0.411017	-1.25243	1.3085	-1.69113	-0.011519	10.0245	13.7615
GTEX-Y114-1726-SM-4TT7U	7.70679	11.29	3.86412	10.5345	7.72089	8.12557	12.9193	7.79013	5.07497	-0.00602166	2.34349	-0.157763	-0.0233424	0.868622	-0.196484	8.00229	11.0772	10.5572	9.9754	4.38287	12.4988	11.0611	0.0387851	8.27168	6.5169	-1.3679	1.04297	13.073	10.5598	7.53833	9.50495	12.5588	0.970035	3.49442	16.9205	8.88556	6.43944	-0.194531	1.47736	8.81059	-2.35265	-2.26628	1.88592	-1.30999	4.62092	-1.84135	4.7749	10.1629	13.3413
GTEX-Y3IK-2026-SM-4YCDG	8.07361	12.4938	2.82464	10.5923	6.36636	6.81998	9.61807	8.09125	3.1303	-0.089319	2.83161	1.1059	0.000537596	-2.6193	-0.649612	10.0352	8.31126	11.7027	9.76888	2.16137	13.5232	10.2895	-0.0451451	0.992565	8.8469	0.818556	-0.660744	13.8448	12.8731	6.80967	10.7409	13.8425	-0.107194	3.71179	14.2685	11.2428	7.17683	-0.328539	-0.12512	8.11457	-1.71001	-3.16851	-1.13858	-1.28659	0.674823	0.0205224	-1.38818	8.55727	14.5153
GTEX-ZAJG-2726-SM-5S2MU	6.66766	11.6048	2.38952	10.6349	5.6601	5.22971	10.138	7.97701	5.58964	0.00604168	2.46215	0.591116	-0.0175408	-1.7854	-1.1544	11.244	8.08701	9.71715	9.14146	3.7742	12.4056	11.5149	-0.110868	3.55117	5.05315	-0.578611	-0.456018	12.8916	10.0008	5.92999	10.3554	13.3849	0.524224	5.87557	14.421	8.2418	6.98249	-0.585789	0.419803	7.97371	-1.54953	-4.15832	-0.665007	-2.16884	2.33848	-1.11939	1.87009	10.9582	14.3383
GTEX-ZLWG-0926-SM-4WWC3	7.1429	11.4303	3.51496	10.2483	6.75877	7.96692	13.3155	7.3403	4.31541	0.00846145	2.19105	0.048917	0.0133245	-1.89767	-0.763083	8.08515	9.75011	11.4464	10.2948	4.55255	11.6797	10.7396	-0.169276	6.51571	8.03261	-0.497886	0.719225	13.2168	10.7831	7.665	9.89665	12.3298	0.447037	2.9831	16.9825	9.24996	6.15082	-0.323122	1.25573	8.18345	-2.05473	-2.47511	-0.115718	-1.04418	3.69863	-1.87287	2.05027	10.2592	13.8205
GTEX-ZVT2-0326-SM-5E44G	8.1355	12.1434	3.18834	10.7739	7.98786	7.70039	11.985	8.30604	3.44277	-0.0214312	2.24029	-0.00218286	0.0103815	-2.52763	-0.139734	9.95589	9.69191	11.2538	11.1787	3.47218	13.5111	11.2018	0.818954	3.74303	7.85144	-0.590548	0.464278	14.3434	11.6121	8.00096	10.5009	13.563	-1.00002	3.49303	15.7732	10.3154	6.55162	-0.234158	1.01344	9.08216	-1.52658	-3.0068	-0.408617	-0.92854	1.95653	-1.2109	0.170882	9.67873	14.4323
GTEX-ZZPU-2126-SM-5EGIU	7.74627	12.6033	2.69836	10.5028	7.52458	7.62636	10.1945	8.09858	4.20195	-0.0963769	2.42818	0.111499	0.0279684	-1.71776	-0.750464	9.61944	9.3601	12.2626	10.6361	2.94326	13.5627	10.9336	0.195712	3.66252	8.10809	-0.821737	-0.153813	13.9998	12.2835	6.97333	10.4149	13.7856	-0.902182	3.33944	15.4621	11.1662	7.64593	-0.209197	1.29271	9.1821	-1.51722	-3.06745	-0.442514	-0.827337	1.66597	-0.517852	0.726074	8.91724	14.545
GTEX-11VI4-1026-SM-5EQM1	8.27362	12.5373	2.93812	10.6346	7.53655	7.59068	10.6579	8.12033	4.57341	-0.0931947	2.04984	0.00958041	0.0159651	-1.90319	-0.691934	9.33365	10.2325	12.2093	11.2224	3.15968	13.64	10.7087	0.204904	4.35486	8.26035	-0.967643	0.486824	14.5411	12.1314	6.89372	10.8405	13.5157	-1.22292	3.20337	16.0242	10.5149	6.86563	-0.289986	1.03602	8.6825	-2.28588	-3.40983	-0.348989	-1.4024	2.64063	-0.502032	1.00833	9.09841	14.7632
GTEX-11XUK-1626-SM-5GU5O	7.36964	11.9764	3.77341	11.041	8.36132	7.86671	13.7592	7.90035	3.94626	0.0180799	2.75457	-0.144842	-0.00387324	-2.03051	-0.323446	8.85065	10.1965	11.2318	9.11805	3.72738	13.0089	11.6743	0.368203	5.53398	7.48332	-1.06863	-0.14524	13.3803	11.168	8.80327	10.2819	13.7317	0.85812	3.88707	16.0882	10.3611	7.60701	-0.227139	1.6752	10.0358	-1.91556	-2.3468	-0.729446	-1.48743	1.72247	-2.10461	0.230169	9.43543	13.1375
GTEX-12WSJ-1226-SM-5LU91	7.45279	11.7509	2.78817	10.142	5.54506	7.16917	9.29875	7.53242	4.04301	0.0260471	2.54648	1.17138	-0.021721	-2.13887	-1.04836	10.0133	8.38528	11.5399	9.78983	2.83934	11.9205	9.76141	-0.555483	2.55486	8.08073	0.458508	-0.372748	13.1981	11.8837	5.45178	10.0313	12.8129	-0.659088	3.5598	15.1466	10.4529	6.38859	-0.478192	-0.692661	6.26691	-0.627314	-2.88988	-0.369917	-1.29959	2.10871	-0.157061	0.787652	9.27432	14.2728
GTEX-12WSK-1926-SM-5LZVK	8.88263	12.0158	3.00662	10.6296	8.62529	7.42609	10.2287	9.10726	2.84504	-0.116253	2.82168	0.550268	-0.0182178	-2.81819	-0.830591	12.3361	8.43635	10.3863	10.097	2.325	14.2023	11.4483	1.41679	0.852046	8.08535	-0.0206584	-0.896773	14.1247	11.8867	8.07372	9.97501	14.114	-1.25583	3.52174	13.3865	11.5866	7.47333	-0.47098	0.143018	9.38896	-1.28789	-1.83899	-0.798399	-1.5201	0.125807	-0.415986	-1.46998	9.17293	14.1426
GTEX-12ZZX-2026-SM-5LZV9	6.59577	11.4703	2.38829	10.0046	5.5145	5.62646	9.2134	7.1951	3.40435	0.0152097	3.05575	1.12166	0.00855589	-1.61083	-0.882024	12.0233	7.42773	10.5858	8.70392	3.01514	12.2002	9.97622	-0.158602	2.028	7.25171	0.501225	-0.513414	12.4715	11.2038	5.78288	9.63996	12.774	0.678676	5.63947	12.68	10.601	6.9174	-0.26356	0.580818	8.20383	-1.43968	-2.52284	0.373705	-1.6169	0.013	-0.684411	0.727293	8.90569	13.2452
GTEX-13QBU-1526-SM-5LU3W	7.93376	11.5968	3.39959	10.798	8.21061	7.80555	10.9124	8.33929	5.14265	-0.0154996	2.63633	0.119742	-0.0128424	-1.30276	-0.180718	10.3886	10.1346	10.4632	9.57017	3.22671	13.417	11.1653	0.470109	5.20901	7.11961	-1.21657	0.0356425	13.5533	11.2269	6.64014	9.96994	13.5197	0.203939	3.61364	15.235	10.2809	7.5303	-0.311795	1.14434	8.72647	-2.61914	-1.58021	0.701912	-0.741067	2.85739	-0.97065	2.6372	9.65795	13.7012
GTEX-13U4I-2126-SM-5LU55	7.37962	12.1787	2.87056	10.5706	6.6818	6.23305	10.022	7.77475	4.9531	0.0215291	2.87712	0.279667	0.00753332	-1.38673	-0.320859	10.9296	8.96404	11.2984	9.54353	3.09731	13.4846	10.9163	0.0300206	4.06267	6.84896	-0.60714	0.68091	13.8064	11.6372	6.564	10.0884	13.9494	0.010506	4.12513	14.6565	11.0756	7.74142	-0.236847	0.863562	9.12598	-2.29596	-3.14362	0.210589	-1.06167	2.30739	-0.5378	2.1544	9.20009	14.1112
GTEX-145ME-1226-SM-5SIB6	7.63172	11.9329	3.27427	10.9293	7.53768	8.45176	10.9078	8.62468	3.22635	-0.0542567	2.65806	0.593555	-0.00228833	-2.27363	-0.855936	10.6923	8.35973	10.8591	9.6336	2.82671	13.1053	11.246	0.452166	2.87881	7.80752	0.0124658	-0.904039	13.8653	11.8028	7.34708	10.2373	14.0438	-0.253826	3.56128	15.0503	10.3623	7.20514	-0.382531	0.17034	7.91584	-1.31437	-2.66814	-0.409904	-1.82701	1.13739	-0.821199	-0.231461	9.78578	14.631
GTEX-14AS3-1326-SM-5RQJE	7.77778	12.9705	2.78924	10.7985	7.55206	7.02252	10.6015	8.53105	3.5981	-0.0510186	2.91228	0.468184	0.00782951	-2.11662	-1.1823	10.5688	8.80271	11.4371	9.97549	3.19902	13.9976	11.8125	0.677926	2.27326	7.53858	-0.383818	-0.24905	13.5977	11.7879	7.77388	10.7326	14.4051	-0.35939	4.30711	14.0942	9.99299	8.01755	-0.299025	1.02086	9.79083	-1.69443	-2.40416	-1.20429	-1.6928	0.192974	-0.670837	-1.30927	9.12944	14.3322
GTEX-14PKU-1226-SM-686ZM	8.68771	11.6208	3.24871	10.7024	6.49963	8.4094	11.175	8.02865	5.11966	-0.0663925	2.08343	-0.312987	0.00874274	-1.30305	-1.55207	8.88003	10.8037	11.0791	11.7076	4.40508	11.9659	10.8695	-0.0688838	5.9025	7.04743	-1.26288	0.48725	13.758	11.5923	6.57234	10.3532	12.2912	-0.576283	3.80955	17.0126	9.09612	5.90909	-0.20689	0.512322	7.25681	-1.88085	-2.63549	0.263795	-1.08148	3.04414	-1.24374	2.31776	10.9919	15.1337
GTEX-16NGA-0426-SM-7LG6K	8.65162	11.5731	2.74121	9.64136	6.89076	6.95934	10.4583	7.68426	3.66101	-0.0582937	2.34312	0.0219537	0.00244231	-2.02581	-0.786787	10.3186	8.94905	11.0102	10.9081	3.45628	12.6344	10.3	0.512378	3.91579	7.57589	-0.551693	0.135489	13.7742	11.7806	7.06417	9.69772	12.152	-0.503345	3.99248	15.0358	10.4695	6.6753	-0.240944	1.3138	8.42508	-1.43971	-1.64408	-0.769419	-1.31907	1.35105	-0.90161	0.062288	9.56563	14.6956
GTEX-1C475-0426-SM-7P8OU	6.93328	11.819	3.72682	10.5213	5.98848	8.43303	13.7876	7.16695	4.16487	0.0303018	1.87861	-0.57815	0.0487919	-1.60604	-0.706529	6.50199	11.24	12.3994	10.4529	5.24681	11.4313	10.3802	-0.64991	8.86167	7.8699	-1.1919	1.53818	13.0228	11.1045	7.53589	10.164	12.3105	0.329961	3.70429	18.4062	8.29229	5.69652	-0.0332116	2.33994	8.13886	-2.56602	-1.32711	-0.561665	-0.737834	2.77387	-2.29894	2.00811	10.411	13.8386
GTEX-1CAMS-2126-SM-7MXTF	8.13364	12.6069	2.84297	11.1596	7.61909	8.59909	10.4717	7.96998	5.20719	0.00522495	2.25934	-0.27303	0.0083118	-1.52229	-0.815298	8.73943	11.254	11.8641	10.0684	3.7316	13.4485	11.2792	0.130503	6.85731	7.45726	-1.21658	1.14694	13.572	12.3301	7.16222	10.6387	13.7191	-0.151552	4.44285	16.5808	9.92803	7.92254	-0.059327	1.33792	9.12449	-2.41889	-2.19488	0.0503182	-1.22656	3.71927	-0.729289	2.21146	9.35792	14.1875
GTEX-1F5PL-1626-SM-7MXTY	7.2302	11.1463	3.51934	9.8441	5.67802	7.57537	13.0484	7.11457	3.42715	-0.0709102	1.91182	-0.468918	0.019606	-2.49021	-1.1319	8.2508	9.14751	11.5248	9.20093	4.16907	11.0615	10.2667	-0.468756	5.90139	7.69602	-1.15895	0.0428146	12.5962	10.9924	7.37732	9.51541	11.9839	0.886421	4.7055	16.6693	9.15942	6.17632	-0.205047	1.59285	7.61808	-1.58526	-1.32337	-1.75809	0.593414	1.70479	-2.17219	0.139402	9.96986	13.3442
GTEX-1GF9X-2426-SM-7SB7W	6.46091	10.2666	2.73844	11.8578	6.70494	4.92768	10.4556	7.70895	7.57391	0.157445	1.99759	1.63763	0.00593071	4.05399	-1.53524	9.10347	10.2389	10.9933	8.77939	5.2234	13.5617	11.7014	-0.379262	8.83947	1.8046	-0.685752	1.67171	13.8379	9.85419	5.01464	10.3227	13.9296	3.11644	4.2463	16.4592	6.92609	8.29087	-0.482605	2.15329	7.47195	-2.32604	-3.62984	3.72814	-1.32829	5.36902	-1.53662	10.909	10.1939	13.9542
GTEX-1HBPH-2726-SM-A96TW	6.94386	11.3757	2.92473	10.1932	6.77421	6.92417	10.6093	7.7885	5.043	-0.00519712	2.93538	-0.115665	-0.0111702	1.0677	-1.99068	11.3119	9.67256	10.4341	8.6612	3.20223	12.9459	11.1354	-0.474545	4.50948	6.93596	-1.35021	0.101064	13.3767	10.8226	6.09684	9.45462	13.2035	0.472507	4.91822	14.1063	10.7445	7.77344	-0.278097	0.669404	8.26248	-2.12003	-3.58105	0.642345	-2.1378	1.82619	-1.10866	2.48793	9.8423	13.4618
GTEX-1HSGN-2426-SM-C1YRI	7.5483	12.3551	3.34409	10.8191	8.27837	7.5245	11.0185	8.35577	3.43519	-0.110995	2.91971	0.520966	0.0107825	-2.04555	-2.31425	10.7609	8.7669	11.3032	9.24681	2.46857	13.8381	11.011	0.693501	2.74209	8.32111	-0.105654	-0.700757	14.0613	12.042	7.73359	10.2881	14.3074	-0.113872	3.44065	14.4794	11.5905	7.72185	-0.284225	0.832677	9.25521	-1.52251	-1.36434	-0.353033	-2.1498	0.921001	-0.689381	-0.315405	8.68363	13.8132
GTEX-1J1OQ-1626-SM-CE6TB	7.62198	12.3645	2.77369	10.9359	7.08405	7.47927	10.2635	7.87418	5.56955	0.00437026	2.34258	-0.241138	0.00546279	-2.05474	-2.15449	8.99567	10.3163	11.7053	8.31563	2.81463	13.2334	10.9227	-0.347215	6.04935	6.81396	-1.32189	0.463534	13.1397	12.2432	6.40321	10.3601	13.5852	0.761705	5.54412	16.1516	10.47	8.52997	-0.196186	1.0582	8.55372	-1.10363	-2.05639	-0.324611	-2.3577	3.75349	-0.84608	3.08771	8.93281	13.1193
GTEX-1QP67-1526-SM-E76P4	7.02253	10.1404	2.33698	9.88202	6.24725	5.03198	9.31578	6.65734	6.44647	0.182174	1.91216	1.20906	-0.00496994	3.33646	-0.23083	8.90236	9.74537	10.5756	9.33837	4.63283	11.9121	9.77175	-0.370529	8.68161	3.94061	-0.811442	2.22711	12.0163	10.5442	4.6546	9.09878	11.5469	1.89938	4.51267	15.6285	8.21229	6.57161	-0.164574	2.23891	7.43947	-3.64445	-2.80178	4.57416	-1.908	5.94396	-0.805475	10.2379	9.08507	12.9135
GTEX-1R9PN-0626-SM-E6CR9	6.66415	10.755	3.60184	10.2484	5.75321	6.48908	10.8337	7.50249	5.51309	-0.00105792	2.64479	0.623509	-0.0319161	1.67133	-1.42668	11.1906	8.48414	9.4492	8.48844	3.97719	11.6841	10.551	-0.716607	5.17539	5.93905	-0.44932	0.148454	12.8586	9.86791	4.93219	8.63986	12.791	1.00389	3.76321	14.6684	9.49228	6.40994	-0.420402	-0.101519	6.40357	-1.68681	-3.40129	1.81538	-1.77504	2.9843	-1.39278	4.03591	10.5224	13.5238
GTEX-P78B-1926-SM-3P616	7.51045	12.619	2.43335	10.1676	6.36268	6.61421	9.67897	7.50615	4.04721	-0.0173283	2.4795	-0.134085	0.00456467	-2.25349	-1.28997	9.99634	9.34407	12.6384	10.1558	3.38721	13.1366	10.6111	-0.126498	3.90601	7.71504	-0.860654	0.702277	13.5638	12.2362	6.83783	10.3697	13.299	-0.437186	4.20534	15.029	10.8706	7.68904	-0.143539	1.95427	9.26914	-2.41152	-2.80144	-1.59166	-1.38445	1.01047	-0.441382	-0.0194191	8.63182	14.3018
GTEX-PWN1-2426-SM-48TDD	8.15655	11.4125	3.40595	10.0713	6.67858	7.19448	11.1883	7.92986	4.01524	-0.00606396	2.3591	0.848718	-0.0134498	-1.67103	-1.83507	10.3959	8.93146	10.5014	11.0716	3.47507	12.4567	10.4781	0.261137	3.30537	7.88394	0.329341	-0.191262	13.9527	11.0726	6.46301	9.63287	12.6711	-0.692344	3.23068	15.4704	10.2773	5.9352	-0.402097	-0.0160772	7.22633	-2.42116	-3.32344	0.45649	-1.10678	2.14646	-1.08653	1.19565	10.3476	14.8308
GTEX-Q734-0726-SM-48TZP	7.43542	12.7037	2.25991	9.99127	6.24169	6.79739	9.57681	7.61743	5.5174	-0.0353389	2.52324	-0.254819	0.0125524	1.11167	-1.98229	10.1168	10.7432	12.1866	10.5922	3.66218	13.4085	11.1907	-0.570842	5.44234	7.21109	-1.33405	1.49086	13.4852	11.6626	6.351	10.3196	13.4407	-0.467049	3.95846	14.7536	10.2408	7.73013	-0.0653055	1.35348	9.20943	-2.45024	-2.9414	-0.237156	-0.996257	2.69298	-0.344517	2.07423	8.71286	14.2909
GTEX-R55G-1526-SM-48FER	6.56864	9.42121	2.28451	10.714	5.13312	4.89681	9.69036	6.29398	7.3997	0.249306	1.40988	1.75398	-0.00809027	4.69361	-1.03081	7.18016	10.5846	11.0576	9.88602	5.53569	11.0989	9.58958	-1.18093	10.5746	1.95708	-0.823431	2.33284	11.8438	10.0009	3.58338	9.75849	11.4919	1.95288	4.4904	17.7265	6.97284	6.01137	-0.556054	2.00973	5.57621	-1.8551	-2.11623	6.12228	-0.953419	6.74453	-0.969056	13.0814	9.57757	13.0743
GTEX-S341-0726-SM-4AD5R	7.56588	12.2405	2.69478	10.0109	6.92695	7.97979	9.67809	7.77028	2.98094	-0.0826955	2.54658	0.421998	0.0182038	-2.36518	-1.55375	10.0251	8.31831	12.1365	10.8618	2.94628	12.5911	10.2247	0.240771	2.3336	8.64523	-0.0951406	-0.286871	13.3213	12.1365	6.74828	10.0245	12.9932	-1.10296	3.25474	14.5141	10.7841	6.42646	-0.248583	0.907763	8.09369	-2.42361	-2.84038	-1.06582	-1.06645	0.888389	-0.301497	-0.97505	8.49108	14.0863
GTEX-T6MO-1126-SM-4DM5D	7.28931	10.3054	2.74613	10.0876	7.1291	5.71435	10.6797	7.58176	5.58875	0.11102	2.26849	1.35696	-0.0109579	2.42612	-1.38694	10.7488	9.03064	9.65495	9.76602	4.47979	12.4637	10.7601	0.420106	6.97017	4.58044	-0.190471	1.11818	12.7985	9.58388	5.79193	9.17248	12.3993	0.713348	4.10094	15.1042	8.42133	6.13856	-0.421614	1.39829	7.47378	-3.2386	-2.42114	3.44215	-1.14416	4.91242	-1.31998	7.58155	10.317	13.4961
GTEX-TML8-0926-SM-4DXSJ	7.16701	12.5591	2.91701	10.4991	6.02191	7.92451	10.295	7.5429	4.61327	0.00910687	2.75823	0.23088	0.0156469	-1.11209	-1.61856	9.38134	10.5821	12.2738	10.5139	3.73764	12.8455	10.4678	-0.80492	5.55328	8.21758	-0.762856	0.933969	13.3573	12.3269	6.31622	10.1704	13.3104	-0.236633	3.45562	15.6123	10.3845	6.91114	-0.0383317	1.05867	8.24825	-2.34624	-2.57428	-0.0534737	-0.742424	2.08965	-0.602599	1.57934	8.87952	14.2013
GTEX-TMMY-1726-SM-4DXTD	7.73984	10.8635	3.27003	10.4492	7.17744	7.79107	11.6554	8.04304	4.10993	0.0281849	2.47516	0.308059	-0.00615419	-1.24907	-2.04116	10.3417	9.65103	10.3134	9.1653	4.24672	12.3644	10.9436	0.518679	4.22323	6.80867	-0.800711	0.241656	13.1995	10.9905	7.32373	9.42646	12.639	1.21372	4.19944	14.8765	9.67522	6.99842	-0.218347	1.20422	8.49496	-2.24106	-3.08004	0.650887	-0.710677	1.88507	-1.78906	1.87301	9.98561	13.5027
GTEX-WEY5-0626-SM-4LMIA	6.86079	9.81736	2.73844	10.4329	5.47115	4.96702	10.3654	6.64218	7.38885	0.199704	1.49933	1.54692	0.000737068	4.57335	-0.214119	7.08784	10.7726	11.1354	10.5367	5.57087	11.1806	9.79786	-0.959981	10.8455	2.68927	-0.914117	2.07342	12.9839	10.1814	3.79375	9.72623	11.4794	2.22193	4.04894	18.4943	6.78675	5.75448	-0.468242	1.66865	5.31015	-2.7549	-2.39713	5.4774	-1.52797	6.89324	-1.19258	12.4909	10.1013	14.0639
GTEX-WI4N-2526-SM-4OOSE	6.32347	10.2262	2.98864	10.731	6.25519	5.48174	10.8355	7.63037	7.45759	0.268078	2.35981	0.33498	-0.00620654	1.98418	-0.899035	10.162	9.18718	8.76478	7.39238	5.10953	11.899	12.0181	-0.819523	8.84443	2.94468	-0.938414	1.43869	11.9566	9.23246	5.6375	8.88605	12.8282	2.60507	6.57119	15.0633	8.42409	8.52402	-0.516813	1.24102	7.80165	-1.96388	-3.31291	2.78567	-1.52146	5.731	-2.40262	8.59697	10.356	11.8442
GTEX-WYVS-1526-SM-4OND4	6.80065	11.7539	3.11122	10.4796	6.59402	6.35789	10.4811	7.48817	5.00382	-0.0182392	2.68704	0.302901	0.00307932	1.61943	-0.969922	10.7657	9.53888	10.942	8.89247	3.49271	13.2099	10.7176	-0.357135	5.15674	6.93106	-0.9837	0.687372	13.0852	11.2478	6.48758	9.72311	13.6748	1.24222	3.79565	14.2148	10.5915	7.63996	-0.186658	1.25036	9.0139	-2.13751	-3.38136	1.07427	-1.31954	2.48368	-1.07969	3.14307	8.87353	13.2707
GTEX-XV7Q-1426-SM-4BRWA	7.38779	11.8133	2.41024	10.3481	6.8994	6.40401	10.0967	8.06596	5.91358	0.0334801	2.42162	0.307183	0.025907	-1.86806	-1.17697	9.80144	9.54343	11.3618	9.70675	3.57088	13.072	11.3553	0.0310836	5.40365	5.86905	-0.843722	0.511701	13.393	11.3611	6.51323	10.4732	13.1673	-0.107694	4.41069	15.8584	9.81189	8.20214	-0.348364	1.80713	9.19463	-1.72698	-3.50316	-0.586462	-1.10062	3.20225	-0.815958	2.54807	9.56368	14.1415
GTEX-YFC4-2726-SM-5IFJW	6.98781	12.432	2.5573	9.95716	6.18729	6.24072	9.14465	7.56019	3.90153	0.0112402	3.22759	0.258151	0.0237707	-2.3429	-1.01664	11.9018	7.95166	11.2572	8.68556	2.51255	12.9684	10.439	-0.315113	2.62099	7.47391	-0.832391	-0.521389	12.6539	11.7566	6.26335	9.70841	13.5917	-0.695514	5.47849	12.944	11.908	7.56814	-0.093811	0.843961	9.43476	-1.411	-2.72284	-0.964363	-1.55001	0.591832	-0.339532	0.0141652	8.2134	13.0803
GTEX-YJ8O-1026-SM-5CVM5	7.18189	12.7823	2.71421	10.2804	6.60131	7.20403	9.35517	7.72266	3.35818	-0.10447	3.08914	-0.114697	0.0121494	-2.30351	-0.210608	10.9947	9.31339	11.8902	9.07216	2.3743	13.1821	10.3988	-0.393857	2.60017	8.51221	-1.11246	-0.227279	13.0318	12.434	6.51697	10.0354	13.7074	-0.657128	4.34831	13.607	12.002	7.66659	-0.0432447	0.862912	9.15059	-1.76673	-0.777941	-1.02596	-1.21619	-0.55996	-0.170136	-1.40771	8.35742	13.4443
GTEX-ZC5H-2026-SM-5CVN2	7.14653	11.4006	2.42874	10.7125	6.20858	6.24899	10.16	7.61686	6.62153	-0.000104228	2.47896	0.2566	-0.0384042	1.26567	-0.1057	10.7131	10.2038	10.4026	9.03828	3.72273	13.1067	11.5895	-0.356185	5.82053	5.31499	-1.44654	1.08974	13.4051	10.7867	5.64118	9.95686	13.3521	0.80111	5.17328	14.9055	8.94861	7.91618	-0.454159	0.735121	8.18155	-1.72352	-3.35617	0.787292	-1.46177	4.09793	-0.946697	4.60735	9.81533	13.8725
GTEX-ZPIC-1426-SM-4WWCP	7.73476	12.3632	2.56452	10.106	6.5751	7.43266	9.81836	7.70099	4.57654	-0.0952636	2.32838	0.733071	0.0302763	-1.83164	-0.118826	8.64551	9.56491	12.902	11.616	3.38717	12.7275	10.1908	-0.189594	4.69092	7.87697	-0.123007	0.421803	14.0378	12.1246	6.1196	10.7045	13.0188	-1.41933	3.44604	16.4835	10.4947	6.59023	-0.156694	1.34775	7.92964	-1.97441	-2.3805	-0.464583	-0.496861	2.48619	-0.235904	1.44735	8.90438	14.8289
GTEX-ZV6S-1426-SM-59HKX	7.09745	9.60308	2.45079	11.6441	6.2778	4.41264	10.5827	6.71748	7.62416	0.225603	1.27229	1.64358	-0.00365825	4.18074	0.115822	6.92403	11.4188	10.768	9.59403	5.37632	12.2803	10.7482	-0.672214	10.7356	2.13174	-0.851868	2.14314	13.1207	10.1337	4.3102	10.2171	12.3372	2.62426	4.74476	18.5873	6.83083	7.02898	-0.583565	2.27764	6.29891	-1.61585	-1.48214	5.90689	-0.892415	6.74481	-1.3913	12.6444	10.0778	13.5718
GTEX-11P81-1526-SM-5P9GS	7.99629	12.7188	2.87507	10.7497	6.76888	8.00223	10.5019	7.82208	5.34727	-0.0268437	2.65885	-0.526523	0.0100511	-1.72869	-1.498	8.98657	11.3597	12.5588	9.95372	3.33719	13.4185	11.1108	-0.535693	6.16581	7.8865	-1.57699	0.907967	14.1536	12.602	7.04724	10.7734	13.7263	0.023128	4.29409	16.4576	10.8614	8.21534	-0.059658	1.0412	9.02547	-1.6224	-1.18463	-0.908925	-1.58916	2.46896	-0.661065	1.21184	8.92272	14.237
GTEX-1399S-2126-SM-5J2MH	7.84724	10.5995	2.23707	10.4701	7.05638	5.8787	10.0545	7.32661	6.68677	0.114076	1.61877	1.12907	0.00365783	2.863	-0.42439	8.33391	10.7728	11.0273	11.4948	4.81171	12.5538	10.5376	0.162121	8.80417	4.66781	-0.361123	2.66373	13.6544	10.4663	5.33671	10.0635	12.1433	-0.0346198	3.76255	16.9471	8.00014	6.15496	-0.401011	1.93591	7.50102	-2.52213	-2.31369	4.20218	-1.69225	6.77222	-0.622744	9.08219	9.76906	14.3111
GTEX-139D8-2426-SM-5KM3A	6.37062	11.5496	2.06904	10.0873	5.92529	6.44112	9.42173	7.6779	4.42691	0.015184	2.75334	0.0835629	-0.0145387	-2.00871	-1.26034	11.9777	7.25057	10.4121	8.20689	3.68526	12.5016	11.0104	0.0371762	2.88914	6.35683	-0.750336	0.50747	12.4277	10.2786	5.95657	9.61324	13.1938	0.129199	5.19511	12.9189	9.76201	7.55234	-0.373332	0.992106	7.82061	-0.965574	-1.96808	-1.356	-1.56939	1.33872	-0.919866	0.660932	9.02758	13.1075
GTEX-14JG6-0626-SM-68716	8.00711	12.3604	3.13867	10.4453	5.78068	8.70817	10.1846	7.54646	4.69089	-0.0020397	2.20631	0.232918	0.0492403	-1.20919	-1.5451	8.0739	11.3827	12.1775	11.0742	3.55822	11.8993	10.186	-0.836788	6.88424	8.04075	-0.658934	0.760746	13.3151	12.7317	5.87993	10.4847	12.5464	-0.85808	3.33755	17.5301	9.98808	6.40479	-0.276131	0.247071	6.86742	-1.38167	-1.76507	0.353578	-1.24381	2.6298	-0.318989	1.78681	9.87091	14.8594
GTEX-15FZZ-0826-SM-6LLJO	6.22648	10.2896	3.52158	10.0208	5.31149	6.09829	11.0781	6.58676	6.53998	0.187482	2.67207	0.65962	-0.0164917	3.17544	-0.99513	9.34479	9.46715	10.2784	8.7616	5.07221	11.4471	10.2887	-1.32954	9.10018	5.16682	-0.820247	1.9213	12.1283	9.69705	4.99356	8.37747	12.2835	2.61919	3.34153	15.4771	9.17035	6.28503	-0.166882	1.33789	7.1931	-2.86551	-3.44638	3.06599	-1.70244	5.9672	-1.42209	8.39487	9.98312	12.9202
GTEX-18D9A-0826-SM-718C1	8.68831	12.4967	3.47083	10.868	8.88682	7.9635	12.1795	8.68432	3.6517	-0.0464371	2.65528	-0.364166	0.00874735	-2.26054	-1.42293	10.6885	9.67368	11.047	10.2237	3.59772	14.0402	11.7521	1.076	3.55124	7.68436	-1.15921	0.452735	14.4497	11.7148	8.95924	10.0945	13.971	-0.855867	3.63618	14.9957	10.7462	7.7692	-0.141867	1.47876	10.1197	-1.47825	-2.04575	-0.798252	-2.16188	1.24198	-1.29344	-0.643549	10.0948	14.485
GTEX-1AMEY-0926-SM-72D6G	6.82037	11.1264	3.67893	11.2529	7.33862	6.67487	13.2978	8.03148	5.69174	0.0960803	2.23955	0.657907	0.0248042	2.42243	-1.16632	8.98546	10.0274	10.4678	9.01461	4.90695	12.5696	11.3771	0.2863	8.0905	5.51227	-0.785577	0.569286	13.3362	9.83203	7.3171	10.0309	13.4307	1.83396	2.96862	16.6336	7.93623	6.524	-0.280529	1.82586	8.27216	-3.02332	-2.67216	2.61109	-1.82338	4.01916	-2.28086	6.48527	10.9821	13.9058
GTEX-1IKOE-2326-SM-A8N99	7.18166	10.741	2.61197	10.6956	7.2237	6.87308	9.90028	7.66709	6.79155	0.0782796	2.15088	0.197691	-0.0214374	2.1517	-1.65487	10.0149	10.6414	10.1226	9.42262	4.27144	12.695	10.9244	-0.207753	7.95861	5.20166	-1.52842	1.93953	12.9096	10.4695	5.45942	9.49909	12.8686	0.894084	3.97161	15.4366	8.81875	7.34071	-0.194925	1.54535	7.9326	-2.05699	-0.434597	2.66562	-0.248201	5.61257	-0.867104	7.0688	9.45487	13.2587
GTEX-1MCC2-1026-SM-EVR5I	7.84535	11.3973	2.7435	11.0235	6.95901	7.39187	11.4443	7.85501	4.21625	0.00608505	1.80243	0.379208	-0.0124324	-1.42493	-1.24378	8.53179	9.39344	11.1697	9.58349	3.53696	12.5185	10.5669	0.413643	5.16631	7.10616	-0.515412	0.616318	13.3381	11.848	7.12094	10.5639	12.7563	0.949921	4.06258	16.1629	8.99898	6.76111	-0.406081	1.39129	7.98139	-2.09248	-1.85932	0.670563	-1.76791	2.82771	-0.892871	2.35593	9.68255	14.417
GTEX-1QPFJ-1726-SM-EXOJU	8.06107	12.0258	3.88213	11.2628	8.16942	8.12413	13.55	8.52428	3.93659	-0.016686	2.50295	-0.385583	0.0180638	-1.99448	-2.39413	9.73611	9.57697	10.7713	9.56861	3.72927	13.4575	11.7383	0.865859	5.10648	7.24589	-1.06389	-0.290889	14.4014	11.0085	8.32139	10.3883	13.8846	0.0549531	3.78381	16.6747	9.7987	7.40264	-0.346162	1.28683	9.151	-1.88522	-2.72329	-0.448837	-2.48595	1.59616	-1.84779	0.387562	11.0332	14.5493
GTEX-P4PP-2426-SM-3P61L	7.50249	11.9851	2.77751	9.91506	6.7287	6.85236	9.70745	7.61145	4.19366	-0.0127888	2.15891	0.366737	0.0385015	-1.38136	-1.10533	9.4966	9.03126	12.1773	10.5536	2.77604	12.666	9.99815	-0.172298	3.77888	8.08792	-0.604685	0.18729	13.3253	11.8473	5.93571	9.9763	12.884	-0.535593	3.13406	15.0529	10.8035	6.75102	-0.176667	1.66655	8.36185	-1.49774	-0.721492	0.564031	-1.34733	1.48714	-0.407973	1.66115	8.2787	13.7768
GTEX-QDT8-2226-SM-EZ6LT	7.65381	11.787	3.30971	10.4171	6.95389	6.46105	9.53819	8.15858	3.50326	-0.0834757	3.44386	0.496743	-0.0051607	-2.24559	-2.02635	12.9297	7.67031	9.63977	8.00206	2.22287	12.9855	10.5148	0.302843	1.95558	7.37916	-0.5554	-0.603487	12.9341	11.362	6.25697	9.07754	13.8422	0.050967	4.76329	12.8047	11.6664	7.11021	-0.188215	-0.199316	8.23782	-1.81452	-2.641	-0.254613	-2.46012	0.704418	-0.550576	-0.0243618	9.33485	13.1791
GTEX-U3ZN-1026-SM-4DXTC	8.04749	12.1898	2.85645	10.6034	7.10037	6.42153	10.3477	7.84929	4.9046	0.0443441	2.66965	-0.305843	0.0170861	-1.3816	-1.85613	10.7161	9.52056	11.1458	10.2982	3.82784	13.5588	11.3332	0.292767	5.20289	6.67562	-1.10446	1.87265	13.7634	11.5201	7.0346	10.0748	13.6434	-0.165762	4.48286	14.6535	10.7584	7.78933	-0.201958	1.59304	9.679	-2.30205	-1.71369	-0.0619351	-0.733644	3.18551	-0.660149	1.93015	9.26597	14.2177
GTEX-XUZC-1026-SM-4BOPY	7.75801	10.4684	3.08054	9.47566	6.1543	6.90182	10.2565	7.40929	4.8099	-0.0282328	2.35244	0.247922	-0.0199086	1.09362	-0.66661	10.7708	9.14965	9.7226	10.3048	4.01778	11.6266	10.1015	-0.0326756	4.90304	6.5426	-0.908338	0.536627	12.8568	10.3613	5.38757	8.96782	11.4779	0.236272	3.80627	14.6637	9.5043	5.67556	-0.438407	0.260464	6.54719	-2.04583	-2.7151	1.54537	-1.23127	3.09762	-1.01381	3.38319	10.1522	13.965
[truncated: 1,606 more columns]

## Sheet: ARACNE-AP Results 100times
Regulator	Target	MI	pvalue
PREB	MAPK7	0.38186	0
ZDHHC3	RP3-324O17.8	0.242435	1.61022e-05
NR5A1	RPL18	0.545257	1.61022e-05
SP5	GREM2	0.322502	0
PML	CDH24	0.367751	1.61022e-05
ZBTB49	HVCN1	0.471084	0
GATAD2A	C11orf24	0.389108	0
ZNF451	RP11-261C10.5	0.347643	0
ZC3H15	LMBR1	0.420467	0
GRHL2	CAMK1G	0.310982	0
BAZ1B	ATP11C	0.479138	0
MYCN	ATP8A2	0.389994	0
ZNF644	PIK3R4	0.493365	0.000404978
NR5A1	RPLP0	0.458191	1.83605e-08
PRKDC	TBC1D14	0.460959	0.000404978
HIVEP3	KIRREL	0.295097	5.87536e-07
ZNF675	TRIM13	0.48587	0.00933937
ZNF675	TRIM22	0.468278	0.00933937
TOP2A	TDRD5	0.293437	0
ZNF675	TRIM34	0.554174	0
ERG	CYR61	0.539561	1.61022e-05
TCEAL1	RP11-666A8.12	0.340728	0
RB1	RPS6KA3	0.48487	0
ZNF140	GPBP1	0.515664	0
TFAP2C	CLDN10	0.267575	1.61022e-05
ZNF428	CENPE	0.280932	0.000404978
ZNF428	CENPS	0.366352	0
ZC3HAV1	KCNK13	0.285759	0.00933937
HLTF	LL22NC03-2H8.5	0.444722	1.83605e-08
ZNF334	DKFZP434A062	0.576611	0
HSF4	RP11-977G19.11	0.295344	5.87536e-07
HOXC5	ISOC2	0.360534	0
HDGF	RP3-393E18.2	0.293662	0
EHF	ATP6V0A1	0.237521	1.61022e-05
PHTF1	GSG1L	0.348736	0.00933937
ZBED9	ZNF860	0.351055	1.83605e-08
ZMYND15	GBP5	0.292259	0
ZNF571	NSUN6	0.484137	1.61022e-05
BAZ1B	HEATR5A	0.457953	1.83605e-08
ZNF792	UBE2Q1	0.427323	0
BAZ1B	ATP1A1	0.339591	0.000404978
ZBED1	RTF1	0.412221	0
ZNF385A	TGFB1I1	0.408052	0
ZFPM1	RP11-47A8.5	0.302206	0
ZBTB24	SERF1B	0.250799	0.000404978
GMEB1	METTL16	0.446278	0
HOXD4	NAP1L2	0.240819	0.00933937
ZNF629	CNOT6LP1	0.340147	1.61022e-05
ERG	CYTOR	0.50039	0
THOC1	AC107081.5	0.486839	1.61022e-05
TFDP1	PLBD2	0.340695	0.00933937
MSL3	FAM126A	0.40331	0.000404978
ZBBX	TUBA4B	0.343068	0
ZBED1	RTCB	0.437607	0
ARNTL2	KLK10	0.46257	1.61022e-05
SRF	PSMD11	0.413876	0
CIZ1	HIST2H2BA	0.555612	0
CIZ1	HIST2H2BB	0.513614	0.000404978
VSX1	EPHX2	0.372992	0
TADA2A	RNF4	0.372642	0.00933937
ZNF366	MECOM	0.731812	0.00933937
ZNF516	ZNF445	0.448042	0
ZNF516	ZNF451	0.417275	0
ZNF516	ZNF462	0.329018	5.87536e-07
CBFA2T3	DOC2B	0.5829	0
YEATS4	HEXA	0.35786	5.87536e-07
ZNF516	ZNF506	0.46634	0.00933937
ZNF628	ATP1B1	0.310096	0.00933937
ZNF415	MTRF1	0.608624	1.61022e-05
ZMYND15	GFI1	0.28407	0.00933937
ZNF354A	PSMA4	0.303442	0.00933937
NFATC4	AR	0.287074	0.000404978
ZGLP1	THYN1	0.648513	0
ZMAT3	RNGTT	0.251705	1.83605e-08
MYB	CTD-2013N17.1	0.260636	0.00933937
ZNF512B	RFX3-AS1	0.347712	5.87536e-07
GTF2I	OPN3	0.381281	0
BNC2	TEX261	0.389715	0
FUBP1	RP11-417L19.5	0.473641	0.000404978
RFX2	ANK2	0.304579	0.000404978
BTAF1	KIRREL3-AS1	0.235677	0.00933937
TFDP1	PLEK2	0.259092	1.61022e-05
CASZ1	MAGI1	0.531413	0
ZBBX	CCDC13	0.258983	0.00933937
ZBBX	CCDC17	0.260916	0.000404978
RFX2	ANO8	0.309069	5.87536e-07
ZBBX	CCDC33	0.292656	1.61022e-05
JARID2	SPTLC2	0.348884	0
ZBBX	CCDC60	0.32943	0
ZBBX	CCDC78	0.276911	0.00933937
ZMYND15	GEN1	0.308251	0
SCGB1B2P	JOSD2	0.326807	0.00933937
GPBP1	CHTOP	0.49528	0.000404978
ZNF333	SIN3B	0.550844	0
TCEAL1	RP11-13P5.2	0.326753	0.00933937
ERG	CYTH3	0.487311	0
PHTF1	GSKIP	0.432727	0
ZKSCAN5	ISY1	0.523821	0
ZSCAN4	ADAP2	0.419294	0.00933937
SP2	ANKLE2	0.372649	0.000404978
ZNF800	ADAM9	0.385743	0
LHX2	RPL7P44	0.242192	5.87536e-07
ZNF260	GOPC	0.566097	0.000404978
ZSCAN22	ZSCAN29	0.473584	0.000404978
ELF2	ZNF518B	0.394354	0.00933937
NME2	ROMO1	0.293028	0
MYCN	RP11-602N24.3	0.347492	0
L3MBTL1	CLUHP3	0.656342	1.61022e-05
ZNF432	GORASP1	0.305129	0
ZNF274	POTEE	0.371443	0
ASH1L	UBR3	0.482214	0
ASH1L	UBR5	0.57668	0
ASH1L	UBR7	0.559219	0
ZBED1	KRT8P13	0.309116	0
HDGF	TRAPPC6A	0.281389	1.61022e-05
PLAGL1	GUSBP2	0.378381	0.00933937
HMGB1	TMOD2	0.340814	0
MTA3	ARSD	0.413526	0
E2F2	LILRA4	0.244489	0.00933937
E2F2	LILRA5	0.3926	5.87536e-07
E2F2	LILRA6	0.393525	0.00933937
CHAMP1	YTHDF2	0.538545	0
ZNF365	MAN1A1	0.320822	0.00933937
ZNF365	MAN1A2	0.305062	0.00933937
ATF4	GTF2F2	0.419252	0.000404978
ZBED1	RNH1	0.334388	0.000404978
TADA2A	RAF1	0.37916	0.000404978
ASH1L	SHPRH	0.452151	0
ZIM2	KRBOX1	0.266055	0.00933937
ZNF333	SIAH1	0.465914	1.83605e-08
MLLT10	PPP3CB	0.486824	0
ELK3	RP11-384L8.1	0.472859	0.000404978
MEIS1	RP5-882C2.2	0.33173	0
MTF2	AGAP14	0.365659	0
RFXANK	ILVBL	0.463077	0.00933937
IRF3	RP5-965G21.3	0.560045	0.00933937
ZNF501	RP11-89C3.3	0.330308	0
ZNF501	RP11-89C3.4	0.312842	0
PRDM1	B3GNT7	0.304746	1.61022e-05
ZKSCAN5	INIP	0.479404	0
ZBTB14	KEAP1	0.48502	0.000404978
GZF1	RP11-49I11.4	0.309781	0
ZNF334	DRC3	0.572259	0
TBX2	PPFIA2	0.566105	0.00933937
ZNF367	ZNF587B	0.329064	0.00933937
CBFB	AGPAT5	0.357177	0
ZNF800	ADCY3	0.320342	0
ZFPM1	RPS14P8	0.244028	0.00933937
WT1	BMPR1B	0.36758	0
MEOX2	PIK3C2A	0.361708	0.00933937
FOXD3	RP11-510M2.2	0.259523	0.00933937
HLTF	C11orf49	0.445977	0
ZBTB2	ZCCHC3	0.358479	0
ZCCHC3	ACKR4	0.339542	0.00933937
NR5A1	S1PR3	0.514084	0.000404978
TAF2	CCDC25	0.377674	0.000404978
ZC3H12D	KLRD1	0.417395	0
RORA	C9orf72	0.385604	0.00933937
HIF3A	FGFR1	0.32021	0
AKNA	STPG3-AS1	0.333097	1.61022e-05
ZXDC	RN7SL674P	0.324855	0.000404978
BCL11A	IGFL1P1	0.299681	0
EMX1	FAM83H	0.289161	0.00933937
RNF6	ABHD13	0.516709	0
ZNF175	THAP10	0.650602	5.87536e-07
IKZF2	RP11-346C20.3	0.33815	0
TRIM16	PLOD1	0.335555	0
ZC3HAV1	OR7E38P	0.366821	0
RNF4	TRAPPC11	0.411632	1.61022e-05
ZBTB32	RP11-84G21.1	0.333409	0.00933937
NAT14	RP5-857K21.4	0.284788	0
YEATS4	HNMT	0.287021	0.000404978
ZNF148	WAPL	0.519555	0.000404978
NR1I3	RP11-863H1.1	0.248274	1.61022e-05
TFE3	TBCCD1	0.375596	5.87536e-07
MTA3	ARL3	0.507547	0
GTF2I	OGDH	0.384748	0.000404978
ZNF18	RP11-95D17.1	0.389761	0.000404978
ZNF527	PEX1	0.605005	0
YBX3	CNPY2	0.432458	0
YBX3	CNPY4	0.448984	5.87536e-07
ZNF584	DDX28	0.483345	0.000404978
ZNF462	RPL3P6	0.254901	0.00933937
ZNF30	BCS1L	0.54171	0
GTF2IRD2B	NDUFV1	0.541832	0
ZNF24	LRRC37A16P	0.41603	0
ZZEF1	FADS1	0.277973	0.000404978
KLF12	RP11-301L8.2	0.399885	0.00933937
CARF	DOPEY1	0.555547	0
ZNF837	ACAD10	0.525858	1.61022e-05
ZDHHC19	STK11IP	0.442182	0
ZDHHC3	ATP6AP1	0.327666	1.61022e-05
SPI1	SLC11A1	0.588376	0
HNF1B	SCGB2A1	0.286967	0
KLF6	RBMS1P1	0.391633	0.00933937
HMGB1	ATAD2B	0.376474	1.61022e-05
ZDHHC19	TSSC2	0.389887	0
RORC	RP11-7K24.3	0.269272	1.61022e-05
ZBED4	CTD-2021A8.3	0.252756	0.00933937
ZCRB1	IMMP2L	0.398987	0.000404978
ZNF30	SULT1A4	0.408244	0.000404978
SOHLH1	GRTP1-AS1	0.365061	0.000404978
E2F4	TUBG1	0.426993	0
SOX13	FADS1	0.342097	0.000404978
SOX13	FADS3	0.402206	0
ZDHHC19	TSTD1	0.47975	0
ZNF530	CTNNBIP1	0.383045	0
MTA3	AMZ2	0.584255	0
HIF3A	FGF12	0.350969	1.83605e-08
KLF1	LINC00951	0.215245	0.00933937
ZNF121	WDR55	0.317966	0
TFE3	MAD2L2	0.382247	0
ZNF629	ZNF259P1	0.370202	0
ZBTB1	MED21	0.398875	0
GTF2H3	NUFIP1	0.490363	0
SLC30A9	LAMA2	0.293648	1.61022e-05
ZMYND12	FRRS1L	0.462133	1.83605e-08
ZDHHC20	ZHX1	0.507294	0
GLI1	SNRK-AS1	0.33752	0.00933937
HOXA6	KIAA1644	0.385276	0.00933937
ZFP69B	RP11-428J1.5	0.353843	0
YEATS4	GYS2	0.303029	0
FOXD2	RANBP3L	0.53831	0
ZIC2	PTTG4P	0.24124	0.000404978
ZNF98	AC004987.9	0.328958	0
SLC30A9	LAMP2	0.338383	0
MTA3	ALLC	0.345744	0.000404978
MTA3	ALPP	0.407032	0
ASH2L	MFSD11	0.325556	0
ZNF800	ACSL3	0.402413	0
ZNF800	ACSL4	0.375585	1.61022e-05
ZBTB7C	CAMK2A	0.300903	0
CEBPG	TLCD2	0.36067	0.000404978
TCF3	USH1G	0.424823	0
ZHX1	DCAF10	0.528619	0
ZDHHC18	EIF4A3	0.472581	0
RORB	PLEKHA6	0.323617	0
SNAPC2	KLHDC8A	0.453061	0
SOHLH2	ARHGAP18	0.326815	0.00933937
KLF1	LINC00222	0.269907	5.87536e-07
ZSCAN23	SLC35E2	0.470018	0.00933937
RC3H2	DESI2	0.472031	0
ZNF598	ODF2	0.329364	0
ZFP64	C17orf80	0.586018	1.61022e-05
FOXN2	ZC3H12D	0.397511	1.61022e-05
ZNF800	ACTR3	0.398298	0
FOXH1	ADAM1B	0.21182	0.000404978
BATF3	TRNP1	0.508756	0
ZNF519	PDCD7	0.496831	0.000404978
ZNF410	B3GNT7	0.437426	0
ZNF410	B3GNT8	0.341861	0.00933937
CNOT7	BBX	0.455402	1.61022e-05
STAT4	FRMD3	0.333904	0
ZNFX1	ABHD13	0.445843	5.87536e-07
ZNF527	PMS1	0.516377	1.61022e-05
BUD31	UQCRB	0.427632	5.87536e-07
BUD31	UQCRH	0.418236	0
BAZ1A	ARID3A	0.27697	0
ZNF394	C1orf216	0.313965	0
ZNF334	DMKN	0.579138	0
ZNF346	RP11-83N9.6	0.412908	1.61022e-05
NR1H4	DHRS2	0.491991	0
ADNP	C3orf58	0.522766	0
TOX2	SASH1	0.344685	5.87536e-07
BATF3	TRPM4	0.533714	0
BATF3	TRPM6	0.499502	0.00933937
MZF1	FAM229A	0.408087	0.00933937
HNF1B	SCGB1D2	0.289481	0
KLF13	PARD6G-AS1	0.505314	0
HNF1B	SCGB1D4	0.262627	1.83605e-08
ZNF473	WDR5B	0.581673	0
ZNF473	WDR74	0.367894	0.000404978
ZNF473	WDR81	0.365453	0.00933937
ZNF473	WDR89	0.478386	0.00933937
UHRF1	HYOU1	0.323873	0.000404978
SPI1	KCNK13	0.380957	0
LMO4	RCAN3	0.368693	0
ZNF527	POLI	0.687422	0.000404978
NKRF	ERVK3-1	0.27939	0
CNOT7	NIN	0.384271	0.00933937
ZNF391	RP11-453E17.4	0.403921	1.61022e-05
ESR2	WT1-AS	0.360641	0
NFAT5	RP11-388M20.6	0.37177	0
ZMYND15	GLMP	0.271601	5.87536e-07
ZGLP1	THAP2	0.674713	0
ZGLP1	THAP9	0.671706	0.000404978
CUX2	HEATR9	0.233049	1.61022e-05
MTA3	ACP1	0.522822	0
SIM2	RPSAP20	0.237426	0.000404978
MIER1	PPP4R2	0.562042	0
ZNF852	OTULIN	0.362528	0
MIER1	PPP3R1	0.536011	0
PATZ1	AC007191.4	0.541211	0.00933937
ZBTB7B	P3H2	0.339352	0
TFCP2	MANEAL	0.362149	0
NFIC	AP1B1	0.336774	1.61022e-05
TBL1XR1	CEP44	0.558737	5.87536e-07
JDP2	RP5-1136G13.2	0.313148	1.61022e-05
CIZ1	LEMD1	0.471031	0.000404978
ZBED9	ZNF229	0.508236	0
KLF12	KATNAL1	0.408905	0
ERG	CYYR1	0.847779	0
ATF2	RCOR3	0.579217	0
CAMTA1	NCBP2-AS1	0.233547	0.00933937
TBL1XR1	CEP97	0.573492	0.00933937
EBF4	P4HTM	0.53521	1.83605e-08
ZNF423	RP11-401P9.6	0.282408	1.61022e-05
ZFP92	LAMA1	0.413438	0
MIER1	PPP3CA	0.424999	0.000404978
MIER1	PPP3CB	0.522948	5.87536e-07
IKZF1	CXCR3	0.394559	0
IKZF1	CXCR4	0.537238	0
ZNF516	ZNF878	0.419565	5.87536e-07
EGR2	CSGALNACT1	0.380493	0.000404978
MYCN	ATP1B1	0.355473	0.000404978
PROX1	SETD7	0.347694	0.000404978
HOXB7	KCNB1	0.404604	0.000404978
MTA3	AAMP	0.472593	0.000404978
ZFP92	LAMP5	0.380013	0.00933937
NFATC4	RPL7P52	0.271742	0
ZNF800	ACOT9	0.360204	0
NFIC	AP2A1	0.325855	5.87536e-07
STAT1	ATP5C1	0.312263	0
HOXB7	KCNG1	0.311256	0.00933937
ZNF800	ACOX1	0.406962	0
ZNF182	BACE1-AS	0.7134	0
HOXB7	KCNJ3	0.444157	1.61022e-05
PHTF2	HELLPAR	0.364704	0
YEATS4	HES7	0.266181	1.83605e-08
ZFR2	CCDC73	0.283578	0.000404978
ZMYND15	GJB5	0.244179	0.00933937
ZZEF1	TMEM266	0.334201	0
MIER1	PPP6R3	0.477232	0
KDM3A	NFKBIL1	0.490689	0
ZNF771	EMC6	0.354566	0
ETV1	LINC01836	0.305123	0.000404978
NR1H3	RARRES1	0.332073	0.000404978
FOXN1	RP11-632C17__A.1	0.219209	5.87536e-07
NFATC4	CENPF	0.305883	0.000404978
HOXA5	SLC24A4	0.290728	0.00933937
NFATC4	CENPL	0.258037	5.87536e-07
POU3F3	ACOXL-AS1	0.250701	0.00933937
CNOT7	MGA	0.500218	0.00933937
ZC3HAV1	RP11-332H18.3	0.293226	1.61022e-05
ZC3HAV1	DDX18P1	0.288191	5.87536e-07
ZNF695	UNC79	0.280314	1.61022e-05
ZNF185	GGACT	0.293571	0
SOX4	TNFAIP8L3	0.433185	1.83605e-08
ELF4	IGSF9B	0.395402	0.00933937
LYL1	ABHD11	0.307105	0
LYL1	ABHD15	0.320736	0.00933937
ZNF677	PAIP2B	0.529486	0
ZMYND15	GJA3	0.232176	0.00933937
HMGB2	SIGIRR	0.248689	0.00933937
PRDM2	SLCO2A1	0.377037	1.61022e-05
RELB	HLA-L	0.320431	0
HOXA4	EIF4EBP3	0.296971	1.61022e-05
RLF	PRMT6	0.3247	0.00933937
MSS51	RP11-188P17.2	0.464455	0.00933937
SP5	GRIP1	0.26935	0
CSRNP1	CLCF1	0.322083	0.00933937
NKX6-2	BAD	0.245799	0.00933937
ZMYND15	GPX7	0.321756	0.000404978
ZDHHC15	HS2ST1	0.417779	0
ZBTB7C	LMBR1L	0.276558	0.00933937
ZNF3	ARFGAP2	0.522231	0.000404978
IRF6	LDOC1L	0.264937	0.000404978
NR1D1	PCBP2-OT1	0.310627	0.000404978
BLZF1	CEP89	0.526244	0.00933937
BLZF1	CEP97	0.561569	0
ZNF267	ATAD1	0.44434	0
ETV1	LINC01117	0.259597	1.61022e-05
CTNNB1	CCDC84	0.33087	0.000404978
CTNNB1	CCDC87	0.2507	0
RARA	RP11-616M22.3	0.265568	1.61022e-05
ZNF84	FIGNL1	0.484171	1.61022e-05
TBL1XR1	CELF1	0.573367	0
BLZF1	CEPT1	0.552116	0.000404978
SP5	GRIA3	0.307342	0.00933937
ZNF432	FCGR1A	0.262172	0.000404978
FUBP3	TOPBP1	0.407406	0
ZBED9	ZNF556	0.467054	0
YEATS4	HADH	0.320158	0
ZSCAN1	AC073133.1	0.28228	0
ZBED9	ZNF599	0.49675	1.61022e-05
ZFP57	FAM201B	0.244135	0.000404978
ASH1L	TMPO	0.379504	1.61022e-05
RLF	PRKRA	0.339662	0
CIC	XPO6	0.351289	0
ZNF845	ASB7	0.566175	0
SREBF2	NUDT8	0.303861	0
ASH1L	TMX4	0.396023	1.61022e-05
ZNHIT6	MAP3K1	0.397131	0.00933937
ADNP2	RP11-342K2.1	0.298342	1.83605e-08
ANKZF1	OSBPL2	0.571124	1.83605e-08
SMAD9	PRSS22	0.261177	1.83605e-08
ZSCAN1	RP11-768F21.1	0.360654	0
CARF	RPL7AP10	0.510436	0.000404978
FOXL1	RCAN2	0.569955	1.83605e-08
PLAGL2	C4orf48	0.291747	0.00933937
CTNNB1	CCDC47	0.402155	1.83605e-08
GLIS2	PTGIS	0.284474	0
ZMYND15	GMIP	0.341703	0
DDIT3	AC068831.6	0.513592	0
ZNF311	KHDC1	0.477351	0.00933937
PRDM10	GNG12-AS1	0.397599	0.00933937
ZNF334	DET1	0.596494	0.00933937
MXD1	RP11-290L1.4	0.341274	0
KMT2B	MIR600HG	0.391014	0
LMO1	RP11-182J1.5	0.232034	0
OVOL2	C20orf85	0.244067	0
ZNF750	RP11-305O6.4	0.296248	0.000404978
FOXE1	SETP14	0.227446	1.61022e-05
ZBED9	ZNF311	0.505368	0
ZNF676	SDR42E1	0.267252	0
IRX3	RP11-976B16.1	0.472006	1.61022e-05
ZDHHC23	CTD-2013N24.2	0.425512	0
AHR	PLEKHO2	0.408955	0.000404978
SUPT6H	RP11-950C14.7	0.355893	1.61022e-05
TBX2	RP11-359E10.1	0.571958	0.00933937
PRDM4	CTB-131K11.1	0.515049	0.00933937
BACH2	CDKN2A	0.295246	0
ZFC3H1	RP3-368A4.6	0.496931	0.000404978
ETV5	SPRY1	0.406728	0.00933937
ETV5	SPRY4	0.641016	0
GTF2I	NENF	0.385282	0
GTF2I	NEO1	0.504004	0
ZNF236	KMT5B	0.525514	0.000404978
HIRA	FAM65A	0.295155	0.00933937
BATF3	TRIM46	0.507878	0
BATF3	TRIM47	0.50532	0.00933937
CREB3L2	YWHAG	0.3246	0
CREB3L2	YWHAZ	0.337644	0
ASH1L	UST	0.409493	1.61022e-05
E2F4	TUSC2	0.416293	0
SOX13	FBXL5	0.329346	0.00933937
ESR2	MBOAT7	0.325265	0.000404978
MAX	RP5-1112D6.7	0.549379	0
HNRNPAB	ALYREF	0.558158	0
ZDHHC20	XPOT	0.402201	0.000404978
ZNF839	GTF2IP12	0.561026	1.83605e-08
ZDHHC20	XPR1	0.43697	5.87536e-07
GTF2I	NFIX	0.396617	5.87536e-07
MAPK8IP1	TOR3A	0.378243	0
SOX13	FBXW2	0.408562	0
BMPR1A	KIF5B	0.423548	0
NHLH1	RP1-197B17.7	0.266973	0
RLF	PROX1	0.326484	0.00933937
CREB3L2	LYSMD3	0.328403	1.61022e-05
RUNX2	DNAJC12	0.3795	0
HIRA	FAM58A	0.33138	0
ZNF474	RP1-30M3.5	0.331919	0.000404978
AATF	SIGIRR	0.284487	0
HIC2	CCDC114	0.539348	0
HIC2	CCDC120	0.607247	0
YEATS4	ZNF287	0.336403	5.87536e-07
BAZ1A	CH17-472G23.2	0.239954	0.000404978
ZNF704	MICU1	0.450774	5.87536e-07
MTA3	CBX1	0.572907	0
ZNF846	RP11-276H7.2	0.277334	0.00933937
PITX1	SNORA7	0.250077	0.00933937
GTF2I	NID2	0.401449	0
ASH1L	SON	0.533594	0
ASH1L	SP1	0.580819	0
ASH1L	SP2	0.430726	0
ASH1L	SP3	0.545812	0.00933937
ZFR2	SOWAHA	0.349487	1.61022e-05
ZDHHC6	GATSL3	0.427552	0
RFX2	BMI1	0.384098	0
ATF2	RBBP4	0.523264	5.87536e-07
PRDM15	RP11-452L6.5	0.333017	0.00933937
RFX2	BMP6	0.331827	5.87536e-07
ZNF74	REXO4	0.654148	0
PML	CCDC6	0.399417	1.61022e-05
BNC1	RP11-781P6.1	0.373962	0
ZIM2	PHLDB1	0.365986	0.00933937
SMAD9	LINC01278	0.38144	0.000404978
SUPT4H1	ZNF518B	0.416792	1.61022e-05
MEOX1	CACNA1A	0.505874	0
MEOX1	CACNA1C	0.577582	0
ZNF843	ABHD14B	0.36054	1.61022e-05
TBX4	PTPMT1	0.238153	0.00933937
ZBED1	TMEM198B	0.416132	1.61022e-05
ZNF512B	HMGXB3	0.359677	0
GON4L	CTD-2207L17.1	0.31402	0.00933937
NR1I2	C22orf31	0.32237	0.000404978
ZSWIM6	RP3-329A5.8	0.312519	0.000404978
ZFP91	ADIPOR2	0.363269	0
PML	CCDC80	0.361002	5.87536e-07
ZNF575	CCDC113	0.337006	0
MORC3	TMEM245	0.43108	0.000404978
EBF1	C10orf107	0.351498	1.61022e-05
EBF1	C10orf128	0.56897	1.83605e-08
ASH1L	ZFR	0.508067	0.00933937
YBX2	SYT14	0.243275	0.00933937
THAP7	CITED4	0.32775	0
ETV1	LINC00654	0.322692	0.00933937
ETV1	LINC00677	0.283263	0.000404978
SIN3A	RP11-713P17.3	0.380607	1.83605e-08
CTCF	AKTIP	0.396348	0
ZFYVE9	C12orf65	0.405282	0
PRDM16	TEX41	0.509975	1.83605e-08
NKX6-1	ULBP1	0.217947	1.61022e-05
FOXJ3	LUC7L2	0.47193	1.83605e-08
POU3F4	CPEB1	0.316325	0
ZNF598	NOL6	0.377649	0
MORC3	TMEM135	0.425211	0.00933937
ZCCHC7	HMGB2	0.424553	0
ZNF598	NOP2	0.487202	0
ZNF575	CCDC171	0.379186	0
RRN3	MAPK1	0.459084	0
NFATC3	SOGA1	0.509136	1.83605e-08
MSRB2	RP5-894A10.2	0.344167	0.000404978
PHTF1	GRHL1	0.313126	0.00933937
ZNF8	AKT3-IT1	0.27354	0.00933937
ZNF607	ENKD1	0.596677	0.00933937
ZBTB7B	MT1X	0.376312	0
YEATS4	GDI2	0.338509	0
ZBTB7B	MST1	0.392318	1.61022e-05
ZMYND15	FBN2	0.285238	0.00933937
ZNF468	SREK1IP1	0.460094	0
ZMYND15	FBP1	0.328735	5.87536e-07
CERS4	CPEB1-AS1	0.502207	0
HES5	ADA	0.355015	1.83605e-08
CREB3	RPS15A	0.395714	0.00933937
BAZ1B	TM9SF1	0.477656	0
ZNF563	PDRG1	0.562596	1.61022e-05
KRBOX4	RNF185	0.529113	0.00933937
ZBTB12	GOLM1	0.437514	0.00933937
RLF	RLIM	0.368299	0
CNOT7	CTD-2626G11.2	0.45426	0.000404978
CERS5	CARD19	0.422865	5.87536e-07
HES5	FBL	0.295813	0.00933937
ECSIT	TRMT112	0.572161	0.000404978
ZNF544	RP11-849H4.2	0.455003	0.000404978
NKX6-2	MOG	0.21853	0
TFCP2L1	FAM109B	0.334141	0.000404978
NR3C1	CTA-228A9.3	0.381504	1.83605e-08
ZC4H2	CTD-2626G11.2	0.460229	0
RUNX3	TSPAN12	0.530297	0.000404978
BLZF1	CECR1	0.310087	0.00933937
ZDHHC13	ITGA2	0.345274	0
ZSCAN1	MYLK3	0.319484	1.61022e-05
ZBTB7A	AP002954.3	0.322735	1.61022e-05
VDR	ARL4C	0.400486	0
RFX6	GALNT13	0.232714	0.00933937
BLZF1	SLC30A4	0.411622	5.87536e-07
BLZF1	SLC30A6	0.570652	0
EGR2	PHLDA1	0.500106	0.000404978
EGR2	PHLDB1	0.397919	1.61022e-05
GRHL2	CALML3	0.215651	0.000404978
ZBTB7B	NADK	0.376269	0
ZNF148	XIAP	0.592293	0
ASH1L	TAF1	0.459583	1.83605e-08
TRIM28	STARD13	0.411071	0.000404978
GAS7	UBXN10-AS1	0.374286	1.61022e-05
YEATS4	GPC5	0.238484	0.00933937
MAF	PXMP4	0.422406	0
ZBED1	SNX3	0.380878	0
SOX30	WDR31	0.32912	0.000404978
FOXJ3	ZCCHC14	0.491611	1.83605e-08
ZNF334	COQ4	0.644002	0
ZFPM2	SP100	0.373478	0.000404978
HES5	EBP	0.293129	0.00933937
ZBTB7B	NANS	0.292307	0.00933937
RFX2	SEC14L6	0.308665	0.00933937
MESP1	RP11-148B6.1	0.265164	1.83605e-08
HES5	EGF	0.284318	5.87536e-07
VAX2	LA16c-325D7.2	0.235078	0.00933937
ZIM2	BVES-AS1	0.370599	0
RRN3	MAK16	0.375842	0
NR2C1	AC005534.8	0.258973	0.00933937
SOX30	WDR17	0.279526	0
ZBED1	SNW1	0.39522	0
LZTR1	NIPAL2	0.46339	0.00933937
TFCP2L1	FAM166B	0.337508	0.00933937
MZF1	FAM173A	0.378277	0
ATOH8	CDKN2B	0.304457	0
ZNF444	FBXO17	0.588006	0
ZNF444	FBXO46	0.614261	0
ZFP62	SPIN2B	0.615965	0.00933937
HOXD3	HDAC7	0.319428	1.83605e-08
ZNF334	CUL7	0.587281	0.000404978
ZNF853	GPR157	0.366462	0.000404978
HES5	LAT	0.316129	0
ZNF211	PCGF1	0.546044	5.87536e-07
NR1H4	DHX32	0.445193	1.83605e-08
PRDM16	TENM4	0.479348	0
TBL1X	TBC1D8B	0.339687	0
ZFYVE9	CDC5L	0.472395	0
MEF2D	CTB-50L17.16	0.275583	0
TFCP2	RP11-379H18.1	0.402145	1.61022e-05
ZNF229	PNPLA4	0.426585	0.000404978
GLI1	RP6-201G10.2	0.445592	0
RC3H2	DDX46	0.50444	0.000404978
RC3H2	DDX52	0.54887	0
TADA2A	SHQ1	0.355966	0
MEF2C	TBCEL	0.371162	0
HOXB2	TBX18	0.473065	0
ZNF512B	AC007038.7	0.384524	0
ZNF563	RP3-337H4.9	0.381249	0.00933937
GLI1	TM6SF1	0.526578	0.00933937
ZEB1	DRAM1	0.445346	0.000404978
ZNF548	RP11-455G16.1	0.325035	0
RORA	RP11-326C3.15	0.243034	0.00933937
TAL1	DOC2B	0.574635	5.87536e-07
POU5F2	ZNF26	0.32158	0
CTNNB1	TUBA1A	0.396119	0
HIF1A	AZIN1	0.38202	1.61022e-05
HES5	HLX	0.314245	0
BLZF1	SLC35A3	0.418776	0.00933937
BLZF1	SLC35A5	0.474122	0
BLZF1	SLC35B3	0.490853	5.87536e-07
ZDHHC21	HERC4	0.486523	0
SP100	SATB1	0.396724	0.000404978
ZNF185	RP11-51J9.5	0.29405	0.000404978
TCF23	RP11-875O11.1	0.310814	0
ZDHHC20	YAF2	0.409219	0
KLF15	ZHX3	0.402996	1.61022e-05
L3MBTL1	CXorf67	0.560124	0
HLF	DEPDC5	0.370208	0
ZNF276	TELO2	0.561133	0
RRN3	MAGI2	0.42025	0.000404978
ZBTB47	RP11-379P15.1	0.23622	0.00933937
SUPT4H1	AC113189.5	0.41156	1.83605e-08
MLX	ACSS2	0.350455	1.61022e-05
MZF1	FAM182B	0.553293	1.61022e-05
NFATC4	CEBPD	0.256557	0.000404978
CTNNB1	TUBAP2	0.303299	5.87536e-07
CTNNB1	TUBB2A	0.379817	1.83605e-08
TFCP2L1	FAM131B	0.27693	0
ZBTB6	DDX20	0.443436	0
TCF3	USP39	0.386767	5.87536e-07
CREB1	LRP12	0.452756	0.000404978
ZFP64	OSGEPL1	0.56461	0.00933937
TFDP1	HSP90AB4P	0.241424	0.00933937
THOC1	STMN1P1	0.635691	0
ZNF649	BRICD5	0.263592	1.61022e-05
ZBTB17	CCDC116	0.453225	0.000404978
MTA3	BOD1	0.671707	0
ZDHHC7	INPP4A	0.415786	0
ZDHHC7	INPP5F	0.406334	0.00933937
ZDHHC20	YAP1	0.432285	0
ZNF618	ARHGEF9	0.50092	5.87536e-07
ZNF521	PPP1R9A	0.43036	0.000404978
ZNF740	NUPR1	0.369254	0.00933937
ZHX3	ENPP1	0.318385	0.000404978
RHOXF1	MAPKBP1	0.496607	0.00933937
ZSWIM6	MAP3K2	0.511871	0
ZNF697	CCDC169	0.327558	0.000404978
BNC1	PRR15L	0.412728	0
ZMYND15	FPR3	0.35232	1.61022e-05
ZFPM2	SNX12	0.321567	0.00933937
ZNF398	ABCB10	0.380448	1.61022e-05
RLF	RBM7	0.388437	0
FOXM1	ORAOV1P1	0.436842	0.000404978
POU2F2	DUSP3	0.347866	5.87536e-07
POU2F2	DUSP9	0.283063	0.00933937
HOXA3	ARRB2	0.272031	0
RB1	RP1-47A17.1	0.269724	1.61022e-05
ZC3H15	CACYBP	0.411561	1.61022e-05
YBX2	AC007038.7	0.260584	5.87536e-07
JARID2	SPTAN1	0.298983	5.87536e-07
MAPK8IP1	TPD52	0.290657	5.87536e-07
GATAD1	U2AF1L4	0.439455	0
HHEX	CTD-2521M24.6	0.366015	1.83605e-08
TBL1XR1	MANEA-AS1	0.431732	1.61022e-05
BHLHE22	RP11-429A20.3	0.399913	0
MEIS1	AC010980.2	0.373551	0
ZFP62	RP11-83A24.2	0.694622	0
AFF4	NUP133	0.466607	0
SLC26A3	MON1B	0.277064	0.00933937
ZDHHC6	GATAD1	0.490721	1.61022e-05
ETS2	RP11-213H15.1	0.361058	1.61022e-05
ZNF215	RP11-150O12.3	0.225744	0.000404978
ZNFX1	DRICH1	0.354855	5.87536e-07
ZBED1	SGO2	0.392356	0
CITED1	ORMDL1	0.259794	5.87536e-07
SOX30	ANKRD45	0.324215	0
ZNF568	PMS2CL	0.543059	0
UBP1	CEP85	0.311321	1.61022e-05
NFIC	ANXA7	0.343259	5.87536e-07
E2F7	BCL11A	0.291183	0
ASH1L	SVIL	0.40403	5.87536e-07
ZBED1	SGCD	0.38085	1.61022e-05
HES5	NHS	0.282413	1.83605e-08
ZDHHC20	YES1	0.434769	0
TGIF2	CTD-2195B23.3	0.393226	5.87536e-07
HSF1	RPL21P16	0.47686	0
ZNF396	SURF1	0.314578	0.00933937
ZNF396	SURF2	0.315466	1.61022e-05
ZFHX3	HRAT92	0.37718	0.00933937
NKX6-2	TNN	0.21753	0.00933937
LMO1	MEGF11	0.284737	0
ZNF33B	NMNAT3	0.592778	0
CREBZF	SSBP3-AS1	0.418827	0
ZNF862	RP11-131L12.2	0.430704	5.87536e-07
TRPS1	KCTD1	0.34689	0
HES5	MPZ	0.33584	0
IFI16	UBE2H	0.354414	0.000404978
ZC4H2	AC067956.1	0.357108	0.000404978
GLIS3	ARHGAP6	0.467497	0
SCYL1	AC002075.4	0.24859	0.000404978
ZNF81	MCTS2P	0.372541	0
ZDHHC9	FCHO1	0.288242	0.000404978
ZNF444	FBXL15	0.514616	0
TEAD3	MPZL1	0.415741	0
RLF	RELA	0.365774	0
SOX13	FBLN2	0.572705	0
SOX13	FBLN7	0.5705	0
NKX2-1	RPL4P3	0.213327	0.000404978
NR1H4	DISC1	0.408117	0
LMO4	RDH14	0.318653	0.00933937
HIVEP2	SMURF1	0.345697	1.83605e-08
ZC3H6	CTD-2270P14.5	0.43635	0.00933937
SOX13	AC007193.10	0.299093	0.000404978
ZFAND2B	ATP6V0B	0.40078	0.00933937
THRA	LYPD3	0.392983	0.00933937
TCF23	RP11-350J20.9	0.325164	5.87536e-07
GRHL3	SPINK5	0.286757	1.61022e-05
PBX3	NARS2	0.41359	0.00933937
ZNF700	RP11-468E2.5	0.423838	5.87536e-07
ZFAND2B	RHBDF1	0.503148	0
CEBPG	TMED1	0.431322	0
RARB	RP13-580B18.4	0.237917	0.000404978
SOX4	ARHGAP18	0.391607	0
SOX4	ARHGAP22	0.405123	0
SOX4	ARHGAP42	0.436587	0
ASH1L	SPEN	0.45793	0
CEBPG	TMEM2	0.427623	0
ZBED1	SDF2	0.330637	5.87536e-07
ZNF74	RFLNA	0.419219	0.00933937
TFCP2L1	FAM201B	0.238598	0.00933937
ZNF726	FNBP1P1	0.335254	1.61022e-05
ZDHHC16	RP11-337N6.3	0.371888	0
VENTX	BMPER	0.253696	0.00933937
ERF	TEAD3	0.288153	1.61022e-05
RFX2	BAG3	0.312722	1.61022e-05
ZPR1	IQCA1L	0.231473	0
CREM	NUDT9P1	0.52657	0
CREBBP	HERC1	0.583954	0
ZNF552	BCKDHB	0.381239	5.87536e-07
ZZEF1	MYBBP1A	0.32551	0.000404978
ZGLP1	RP11-455I9.1	0.560345	0.000404978
ZNF624	AC016747.3	0.539465	0
ZNF761	ADAMTS14	0.261256	0.00933937
RBPJ	TNFSF13B	0.34149	0
PRDM1	RP11-368N21.5	0.244864	0.000404978
ZNF629	RP11-1398P2.1	0.379154	0
NHLH1	AC006126.3	0.246069	0.00933937
ZNF445	ZBTB20	0.483441	0
HMGA1	RHPN1	0.345667	0
OVOL3	RNU6-1011P	0.253681	5.87536e-07
ZBTB17	CCDC159	0.611427	1.61022e-05
SUPT6H	HDLBP	0.315991	0.000404978
YEATS4	FRG1	0.316051	0
ZCCHC10	GTF2F1	0.325444	1.61022e-05
ZBTB20	RP11-114M5.1	0.289168	0
ZNF771	FBRS	0.39923	1.83605e-08
SALL2	USP27X	0.630399	0
E2F3	PITPNA-AS1	0.450002	0
ASH1L	SMC3	0.607983	0
RLF	PSMB1	0.269865	0.000404978
HOXA5	SLC39A4	0.33216	0
ZNF584	RP11-140K17.3	0.35036	0.000404978
MTA3	BEX2	0.498947	0.000404978
MTA3	BEX4	0.527414	0
ZNF630	CEP170P1	0.29552	0.000404978
ZNF449	TP53INP1	0.37256	0.00933937
BARHL1	RP11-20I23.2	0.229929	1.83605e-08
ATF2	RBM27	0.550229	5.87536e-07
CEBPD	AC015691.13	0.214903	5.87536e-07
ZNF584	DEGS1	0.407534	0
GTF2I	NOL3	0.316372	0
ZNF527	ORC4	0.706924	0
ZNF778	TSSK5P	0.335864	0
ADNP2	RP11-2E11.6	0.261758	1.61022e-05
IRF7	U47924.31	0.279998	0
TADA2A	RRP8	0.501349	5.87536e-07
GTF2I	NOP9	0.405852	5.87536e-07
TRPS1	KCNN2	0.337965	1.83605e-08
ZNF334	CA11	0.445884	1.83605e-08
FEV	PDRG1	0.345648	0.000404978
GATA3	AGAP2	0.344044	1.83605e-08
ZNF142	KDM4A	0.437574	0.00933937
LMO2	SCARF1	0.77206	0
HIRA	RP11-492I21.1	0.282718	0
TRPS1	KCND3	0.308388	0.00933937
ZFR	RP11-569G13.2	0.321728	0.00933937
ASH1L	SNW1	0.49592	0.00933937
ASH1L	SNX1	0.56205	0
ZMYND15	FGD3	0.313848	0.000404978
CEBPZ	NUDT15	0.331548	1.61022e-05
ZNF845	BRAP	0.49368	0.000404978
ZNF394	CDADC1	0.36661	0
KMT2B	PRPF4B	0.460356	0.00933937
SIN3A	RP3-408N23.4	0.369143	0
ZDHHC7	TNFRSF1B	0.348459	0.00933937
ZFAND1	PRKAB2	0.463835	0.00933937
GTF2IRD1	VWCE	0.319913	5.87536e-07
NFE2	PDE9A	0.322157	0
HOXA5	SLC35F1	0.32707	0.000404978
ZNF598	RP11-1072A3.3	0.327327	1.83605e-08
SCX	MFSD10	0.416185	0
TADA2A	RPF1	0.348299	0.00933937
ZNF552	RP11-113K21.6	0.380354	0
ZNF394	PAPLN	0.270741	0.00933937
ZDHHC5	SMARCD1	0.413648	0.000404978
SMAD4	LAPTM4A	0.456071	0.00933937
ZNF843	WEE2-AS1	0.451283	0
TAF1B	NEK10	0.321119	1.83605e-08
TAF1B	NEK11	0.335185	0.00933937
KLF7	KIAA1671	0.347021	0
ZBTB25	RBM12B	0.659598	5.87536e-07
NR2E1	EXO1	0.246571	0.000404978
ZNF552	AP001172.2	0.31644	0
HES5	VIP	0.349835	0
MEIS1	HMGB1	0.336664	0
ATAD2	RASAL2-AS1	0.268827	5.87536e-07
KLF1	LINC01485	0.250165	5.87536e-07
MEIS1	HMGCL	0.280009	5.87536e-07
ZNF664	SLC30A4	0.404884	5.87536e-07
ZDHHC3	ATP6V1A	0.366949	1.61022e-05
ZNF334	CD22	0.566799	5.87536e-07
ZNF676	VN1R85P	0.462918	0
ZNF837	CTD-3035K23.7	0.521736	0.00933937
ZC3H12C	SPTSSA	0.354629	0
PLAG1	NKX3-2	0.363292	0
ZBTB7B	NKD1	0.394775	1.83605e-08
PRRX1	BVES-AS1	0.364746	1.61022e-05
HOXA10	CXCR4	0.307125	5.87536e-07
PRRX1	IGFALS	0.295099	0.00933937
HOXB5	GNAO1	0.388904	1.61022e-05
PRDM4	NUP160	0.404296	5.87536e-07
TAF1B	NEDD1	0.506981	0
YBX3	ZKSCAN7	0.540427	5.87536e-07
SP2	THTPA	0.369056	0.000404978
ZNF511	AP1G2	0.714448	0
ZDHHC19	FAM212B	0.393223	1.61022e-05
ZBED1	KIAA1211	0.369781	0
ELF4	CMPK1	0.349171	0.00933937
FOXM1	TIAM2	0.350789	5.87536e-07
RFX2	B9D2	0.321534	0.00933937
ZBTB25	FKBP15	0.538559	0.00933937
KLF17	VKORC1	0.226123	0
KLF7	KIAA1161	0.355628	1.61022e-05
ZNF17	ZEB1-AS1	0.586333	1.83605e-08
SOX15	DNAJC9-AS1	0.584284	0
ZCCHC8	TBC1D23	0.612946	1.61022e-05
GLMP	C14orf159	0.298721	0
VSX1	F2RL1	0.363886	0.00933937
ZNF32-AS1	RP11-1275H24.2	0.493093	0.000404978
EWSR1	ENO1-AS1	0.25232	0.00933937
PBX1	TAX1BP1	0.416096	0
ZRSR2	RPS19BP1	0.483839	0.000404978
FOXO1	NCBP2L	0.320157	0.00933937
ZNF598	MTA2	0.442092	0
SOX4	DNAH14	0.453759	0
MTA3	BBS1	0.555021	0
ZDHHC19	TTLL3	0.470272	0.000404978
ZNF24	ICE1	0.475226	0.000404978
CREB1	PAPOLG	0.468261	0
MECP2	NUP98	0.361202	0.00933937
LZTS1	LRRC75A	0.265818	1.61022e-05
AFF3	TRMT112	0.307585	1.61022e-05
ZDHHC15	IFITM9P	0.237398	0.000404978
ZNF791	PITHD1	0.459644	0.00933937
BHLHE40	KB-1836B5.1	0.307313	0
ZNF280B	CHRNA7	0.392626	1.61022e-05
GATA2	LYSMD2	0.394096	0.000404978
SNAPC5	MIS12	0.321085	0
ELF3	RP11-154P18.2	0.230547	0.00933937
ZNF445	GK-AS1	0.416065	0
ZNF185	IQGAP1	0.304025	0
ZDHHC17	SMARCAD1	0.583794	0
ZNF771	GYS1	0.297342	1.61022e-05
NAT14	RABL6	0.39006	0
TFAP2C	POR	0.31805	0.000404978
ZNF800	PITPNA	0.365667	0
ZNF552	DNAJB1	0.404008	0
ZNF552	DNAJB4	0.358159	0
MTA3	DCTD	0.52696	0
BAZ1A	RP11-983P16.4	0.284928	1.83605e-08
ZNF385A	AC005481.5	0.372639	1.83605e-08
ZNF138	TAOK3	0.487078	0
KLF15	ADGRA2	0.285109	1.61022e-05
ZCRB1	PNPLA4	0.348788	0
MYT1	NSUN2	0.252181	0
TFAP2C	OAF	0.255615	0.00933937
ZNF782	KDM4A-AS1	0.568571	0
PKNOX2	DUSP7	0.367619	0
ZNF69	GATA4	0.399355	0.00933937
MEIS3	LENG9	0.266511	0
THOC1	KIF9-AS1	0.598182	1.61022e-05
ZNF808	RALGAPA1	0.485994	0.000404978
NAT14	RAB34	0.32575	1.61022e-05
MYT1	RNF217-AS1	0.226535	0.00933937
ZNF287	FBXO4	0.362134	0.000404978
GATA2	LDLRAD4	0.606533	0
ZC3H12B	PAXBP1-AS1	0.476925	5.87536e-07
NSD2	CTD-2587M2.1	0.282259	0.00933937
CNOT7	CBX1	0.56617	0
CNOT7	CBX3	0.487838	0
THAP11	SAP30L	0.480708	0
FOSL2	TNFRSF10B	0.526973	0
PML	CFLAR	0.422603	1.61022e-05
ZSCAN26	AP4B1	0.795224	0
ZNF334	GALT	0.585776	0
BCLAF1	RIMKLBP2	0.397581	5.87536e-07
VAV1	LINC00671	0.530405	1.83605e-08
VAV1	LINC00677	0.352371	1.83605e-08
NR2F1	RP1-239B22.5	0.261112	1.61022e-05
MYCN	SH3BP4	0.425046	0.00933937
ZNF334	GAS8	0.569015	0
RUNX3	ANKRD36BP2	0.425994	0.00933937
BCL6	RP11-295G20.2	0.336122	0.000404978
NR2F6	RP11-930O11.1	0.254181	5.87536e-07
ZNF701	ZADH2	0.491597	0.000404978
BARX2	MMP16	0.242199	0.000404978
KDM5B	CHL1-AS2	0.374273	5.87536e-07
KDM5B	CHL1-AS1	0.401231	0
ZDHHC12	FAM26E	0.408922	0.000404978
ZNF575	CERCAM	0.335631	0
ZNF175	EDRF1	0.599188	0.000404978
ZFAND2B	LA16c-329F2.2	0.40177	0.00933937
ZNHIT2	AC007792.1	0.315907	5.87536e-07
CERS3	RPL21P44	0.246991	5.87536e-07
ZNF28	ATPAF1	0.51199	0
PAX6	CTA-243E7.1	0.227144	0.00933937
MEIS1	CTB-140J7.2	0.216869	0.00933937
ZMYM5	ZFAND1	0.443047	0.000404978
TOX2	SCN4A	0.24098	0.00933937
ZRANB2	RP11-260M2.1	0.646977	0
ZNF626	THNSL1	0.67702	0
PREB	MCRS1	0.408051	0
FOXO6	AP001469.9	0.442551	0
FOXD3	LINC01748	0.390908	0
GZF1	RPL4P6	0.341236	0
ZNF135	RP3-402G11.28	0.547767	0
ZNF135	RP3-402G11.27	0.57871	0.00933937
VAV1	LINC00861	0.570975	0
FOXL1	RERGL	0.882241	0
POU2F1	UBE4A	0.437247	1.61022e-05
ZNF574	CTB-31O20.2	0.366949	1.61022e-05
BUD31	SEC11A	0.393774	0.00933937
ZDHHC21	ADAM20	0.376098	0.00933937
GON4L	CTD-2008P7.9	0.272986	5.87536e-07
ZFP14	ZC2HC1A	0.512873	1.61022e-05
ZNF529	RP11-171I2.2	0.359076	0.000404978
TFAP2C	LSR	0.267297	0.000404978
NR1I2	EFCAB11	0.399802	0
VENTX	ALDH7A1	0.284651	0
ETV5	SPOCK1	0.471471	1.61022e-05
ZNF527	RFC5	0.67391	0
ZDHHC9	FGF22	0.320843	0.000404978
ZFC3H1	SNHG22	0.437935	0.000404978
SLC2A4RG	BTBD2	0.430284	0.00933937
SLC2A4RG	BTBD6	0.329601	0
ZNF81	FBXL19	0.378016	5.87536e-07
FOXK1	PACRG	0.283851	0.00933937
ZSWIM5	POLR2B	0.481153	0.00933937
ZSWIM5	POLR3B	0.414938	1.61022e-05
TFAP2C	KMO	0.318778	0.000404978
TADA2A	TTC1	0.339712	0.00933937
TFAP2C	MYB	0.317836	0
TRPS1	TBC1D8B	0.373532	0
ZDHHC9	FGFR1	0.330464	0
HOXD9	SFRP1	0.243087	0.00933937
ZNF438	ENPP3	0.279026	1.61022e-05
ZFPM2	SPON1	0.333448	1.83605e-08
ZDHHC7	SMIM10L1	0.338101	0
ZNF709	MRPS31	0.581377	5.87536e-07
PRRX2	SLITRK2	0.392995	0
NFATC4	CHST4	0.238543	0
ZNF488	PLPP4	0.240672	0.00933937
TFCP2	MAP3K1	0.423951	1.61022e-05
NFATC3	SRP68	0.45343	0
ZNF81	FBXO10	0.329815	0.00933937
ZNF394	PDE4C	0.349158	0.000404978
TFAP2C	MME	0.345827	0
PRDM16	RP11-677M14.3	0.608658	1.61022e-05
ZNF334	GGA2	0.654394	0.00933937
ZFP69	RP11-686D22.7	0.415901	1.61022e-05
ZNF740	NUDT16	0.472718	0
ZNF32	CALM2P2	0.392824	1.83605e-08
ZFYVE9	CEBPZ	0.439003	0
TBX3	FAM98A	0.32128	0.00933937
GATA3	CCDC88C	0.424382	0
GATA3	CCDC88B	0.276219	0.00933937
TBX15	SOCS2-AS1	0.286345	0
ZNF419	RP11-383I23.2	0.655673	1.61022e-05
RPL7	YTHDF2	0.412836	1.61022e-05
E2F1	TMSB4X	0.271253	0
SRF	MCOLN3	0.377523	0
BUD31	SEC61G	0.34835	0
CXXC1	C19orf44	0.654175	1.61022e-05
SCML1	ARMCX3	0.377074	0
SCML1	ARMCX4	0.439182	0
CXXC1	C19orf66	0.762517	1.61022e-05
ZNF491	ZIM2-AS1	0.477441	5.87536e-07
TSHZ2	FER1L4	0.27766	0
FOXD2	TTLL7	0.593802	5.87536e-07
TBL1XR1	CHIC1	0.558809	1.61022e-05
CC2D1A	MACROD1	0.491644	1.61022e-05
ZBTB7B	MSRB1	0.436612	0
PAX8	AC012123.1	0.250238	0
ZNF653	IDH3B	0.405449	0.00933937
ZNF503	ZNF503-AS2	0.346625	0
TRERF1	HSD11B1L	0.406003	0.000404978
ELF1	PELI1	0.440485	1.83605e-08
ZFYVE16	ZDHHC21	0.433957	0.000404978
ZBTB47	LAPTM5	0.411734	0.00933937
ZDHHC21	HIBCH	0.439544	0.00933937
BCL11A	CEACAM21	0.331261	0.00933937
ZFAND5	UBE2FP1	0.352292	0
ZNF701	GEMIN4	0.467327	0
STAT4	RP11-338N10.1	0.290168	0
STAT4	RP11-338N10.3	0.274505	0.00933937
ZNF284	RP11-981G7.1	0.469713	0.00933937
FOXC2	S1PR3	0.529702	1.61022e-05
ZNF394	PDIA4	0.319828	0
ZNF341	KIAA0556	0.383566	0
RFX5	HLX-AS1	0.310265	0.00933937
OVOL1	UBALD1	0.259067	0.000404978
RFX5	CAMK2A	0.298763	1.61022e-05
RFX5	CAMK2G	0.403314	0
ZBED1	TRIL	0.384012	0
ZNF845	CBR3	0.366397	0
TFAP2C	CD9	0.29761	5.87536e-07
ZNF365	MAP4K1	0.314917	0
TFAP2C	CFI	0.34304	0
MLXIPL	RP11-481H12.1	0.254424	0
ZNF385D	RP4-737E23.6	0.421069	0
ZFAND5	TSC22D1	0.551405	0
ZNF331	SCAMP4	0.403788	0.00933937
CTNNB1	AJ006998.2	0.297854	0
IRX5	C2orf50	0.238523	1.61022e-05
SP1	HMG20A	0.513559	5.87536e-07
ZMYND15	IFI6	0.285539	0
ATF6	KIRREL	0.396941	0
ZNF683	OVGP1	0.270401	5.87536e-07
TFAP2C	BIK	0.315697	0
POU5F2	AP000577.2	0.293729	0
MTA3	CUL7	0.553438	0.00933937
VENTX	C1QL2	0.358021	1.61022e-05
BUD31	USP39	0.360399	0.000404978
LZTFL1	SFT2D1	0.483051	1.61022e-05
MZF1	TBKBP1	0.679188	0
PAX6	NKX6-1	0.218781	1.61022e-05
GLIS3	TGFBR3	0.347558	0
JUND	RP11-616M22.1	0.264892	1.61022e-05
RLF	PTBP2	0.360575	0.00933937
RLF	PTBP3	0.362136	1.61022e-05
ZNF24	IRF2	0.404409	1.83605e-08
TFAP2A	RP1-128M12.3	0.219237	5.87536e-07
VAV1	LINC00264	0.280306	0
CASZ1	MCF2L	0.579782	0
ATF7	CEP170	0.477261	0
EBF2	PTCHD1	0.5291	0
ZNF552	RP11-61K9.3	0.362153	0
FOXH1	NCAPGP1	0.217556	0.000404978
CXXC1	C19orf25	0.58779	0
SCML1	SEMA4G	0.38731	0
IRF2	YOD1	0.354279	0.000404978
ZNF101	RP11-342D11.2	0.289442	1.61022e-05
RCAN1	BANK1	0.444654	0
RXRB	MRPL55	0.438052	0
TFAP2C	FAP	0.329653	1.61022e-05
ZDHHC12	FAM72A	0.32854	0
ZFHX4	SLC30A4	0.329434	0
DZIP3	CTD-2554C21.2	0.574072	0.000404978
PFDN1	DIMT1	0.300459	1.83605e-08
ZNF727	EARS2	0.334626	0.000404978
ZNF260	IPO8	0.51173	0
SPI1	SLC37A2	0.570993	0.00933937
TBX3	FAM65A	0.384535	0
TBX3	FAM66E	0.270874	0.00933937
IRF9	SLC1A5	0.315948	0.000404978
BHLHE22	POLDIP3	0.51943	0
ZNF33A	ZBTB44	0.495265	0
YEATS4	JAK1	0.309516	0
ZNF708	TTC17	0.679666	0.00933937
ZNF791	IKZF5	0.54733	0
ZNF708	TTC37	0.567228	1.83605e-08
L3MBTL1	ABCC10	0.521412	5.87536e-07
THAP7	XXbac-BPG181B23.7	0.372798	0.00933937
ZBED1	TLR1	0.353075	0
TSC22D4	PPM1J	0.483765	0.00933937
RRN3	MCCC2	0.420297	0
MSRB2	FGF13-AS1	0.28889	1.83605e-08
ZNF784	TNFSF14	0.365998	0.00933937
ALX3	GLP2R	0.276291	5.87536e-07
NFKB2	MIR1304	0.36441	0
ZBED1	TMA7	0.364281	0.00933937
NR6A1	POU5F1P3	0.320263	0.00933937
NR3C2	PLCL2	0.358744	0
RFXANK	IP6K2	0.461799	0
NR3C2	YTHDC1	0.425146	0
POU2F1	UBXN4	0.523874	0
ZNF410	HRASLS5	0.355655	0
ZNF485	STAM-AS1	0.580389	0.00933937
TAF4B	MTRNR2L4	0.365152	0.000404978
ZNF676	RNA5SP118	0.229328	1.61022e-05
ZBED1	TLN1	0.376509	1.61022e-05
ZNF672	RAD23A	0.306955	0
LMO4	ATP8B4	0.348068	0.00933937
HEY1	CMAHP	0.357379	0
PITX2	RPS4XP11	0.235213	1.83605e-08
ZNF780B	SLX4IP	0.505533	1.61022e-05
PITX1	SPDYE21P	0.236923	0.000404978
ASH1L	WAPL	0.570035	0
ALX4	TP53TG5	0.402224	0.00933937
ZNF483	CAPNS1	0.348782	0.00933937
ZDHHC18	SERPINH1	0.38416	0
RFX2	CA13	0.310476	5.87536e-07
TFAP2C	ASL	0.294075	5.87536e-07
SP2	TIRAP	0.444982	0.00933937
ZNF792	HEPHL1	0.27322	1.83605e-08
BHLHE40	RBMS1	0.308589	0
NR3C2	PLCH1	0.289556	0.000404978
ZNF408	CBX2	0.514785	0
ZNF74	RITA1	0.523054	0
NFIA	DACT3-AS1	0.364124	0.000404978
MTA3	CSF1	0.430419	0
BUD31	USMG5	0.37207	1.61022e-05
ZNF12	AP1G1	0.564763	0
ZSCAN1	C16orf59	0.328445	5.87536e-07
ZSCAN1	C16orf62	0.314042	0.00933937
ZNF771	GJA1	0.273534	0.00933937
ZSCAN1	C16orf96	0.316552	0
ZDHHC3	DCUN1D1	0.439372	1.83605e-08
TADA2A	TBCE	0.43652	0
NSD2	ZDHHC14	0.367303	0
RPL7	PI4K2A	0.361825	0.00933937
NSD2	ZDHHC23	0.3603	0
ZNF510	BLOC1S5	0.649531	0.000404978
FOXL1	RPL13AP7	0.357727	0.00933937
ZNF574	SPATA2	0.492734	0
CNOT7	BRD7	0.492164	0
ZNF775	TMEM60	0.525975	0.000404978
GLI3	NUP107	0.423584	0
ZDHHC19	RHBDD1	0.363184	0.00933937
ETV5	STK10	0.560734	0.00933937
ZBTB1	MGME1	0.341192	0.00933937
ETV5	STK33	0.411647	0
ZFP64	IFIT2	0.545196	0
ZFP64	IFIT1	0.560676	0
HIF3A	CTD-2373J6.1	0.215456	0.00933937
GATAD2B	RBBP4	0.390619	0.00933937
ZNF74	REPIN1	0.657821	0
MLLT10	TARDBP	0.498506	0.000404978
ZBTB39	FRAT2	0.386884	0
ZKSCAN5	LIN9	0.432899	0.00933937
TADA2A	TBX3	0.334334	0.00933937
ZNF33A	HSDL2	0.470981	0
ZFP64	IFIH1	0.485951	0
ZGPAT	CHMP1A	0.472174	0
RLF	SBDS	0.343193	0.000404978
CNOT7	BTRC	0.523664	0
RFX2	CDH2	0.297542	0
ZNF667	CCT8L1P	0.465676	1.61022e-05
DLX4	IGLV1-36	0.226677	1.61022e-05
MYBL2	SAPCD2	0.424358	0.000404978
GBX1	PABPN1L	0.231514	0.00933937
ZNF727	EBLN2	0.328026	1.61022e-05
ZNF32-AS1	RP11-1055B8.9	0.323563	0.000404978
ZNF585B	RAG1	0.401567	1.61022e-05
ZNF629	MPPE1	0.395525	5.87536e-07
RBL1	LIN9	0.460573	0
ZNF816	NKAPL	0.42795	0
TSC22D4	PPDPF	0.425966	0
ZNF266	RBM39	0.373917	0
MORC1	RP11-699A5.2	0.271328	1.61022e-05
BCL11A	CACNG8	0.294738	1.83605e-08
PHTF1	CD163L1	0.379754	1.83605e-08
CBL	COL4A1	0.519434	0
ZNF800	AF230666.2	0.334244	1.61022e-05
DDIT3	RP11-627G18.1	0.478662	0
NFE2L3	RP5-997D16.2	0.309045	0
ZNF571	NUP58	0.461732	0
ZNF138	TAF1A	0.5357	0
TAF1B	NFKB1	0.337484	0
TAF7	RNU6ATAC35P	0.251598	5.87536e-07
MTA3	CIR1	0.580512	5.87536e-07
SOX4	ARHGEF28	0.472215	0
TEAD4	RP3-393E18.2	0.333065	0
ZFP64	RP13-638C3.3	0.359424	5.87536e-07
SOX17	MMRN2	0.695148	0
ETV5	STX11	0.528562	0
ZNF654	SNRNP27	0.474256	5.87536e-07
MRPL28	BABAM1	0.374705	0
ZMYND15	IRF8	0.312185	0.000404978
PITX2	RP11-357N13.6	0.250662	1.61022e-05
KLF10	WASH3P	0.380091	0
GLMP	AC016747.3	0.37913	0
FOXN4	RP5-902P8.12	0.195018	0.000404978
ZBED1	TBL3	0.390125	0.00933937
ZNF528	SLX4IP	0.483782	0
ZDHHC9	RP11-930O11.2	0.231505	0.000404978
SOX17	ASRGL1	0.407446	0.000404978
DMRTC2	CALML3	0.221093	0.00933937
MTA3	CIZ1	0.614469	0
ZNF404	KLRA1P	0.465368	0
HSF2	TMEM68	0.542854	0.00933937
ZFC3H1	CARD14	0.444629	1.61022e-05
MXD3	CTD-2231E14.2	0.297472	5.87536e-07
ZNF428	CHID1	0.376482	0
OTX2	BARHL2	0.200894	5.87536e-07
TSC22D1	OXCT2P1	0.493596	1.61022e-05
JAZF1	CLOCK	0.312869	0.00933937
ZNF274	PRPF3	0.497731	0.000404978
RLF	RYBP	0.346637	0.000404978
TAF4B	SULT1C4	0.410785	0
GATAD2B	RBM17	0.43484	1.61022e-05
ARID3A	RP11-332L8.1	0.322796	1.83605e-08
BAZ1A	H2AFV	0.329111	0
BAZ1A	H2AFZ	0.323028	0
ATF3	CTD-2013N24.2	0.309295	0.00933937
ZNF334	FMO4	0.469397	0
IKZF2	CYFIP2	0.305998	5.87536e-07
SARNP	BORCS8	0.277883	0.00933937
SLC26A3	TBX5-AS1	0.248978	0
STRN3	PICALM	0.4566	0
SATB1	WASF2	0.380402	0
SATB1	WASF1	0.363376	0.000404978
ZCCHC10	NUFIP2	0.378487	0
LYL1	TP53I11	0.548631	1.61022e-05
ZNF83	CD27-AS1	0.712419	1.61022e-05
LHX2	RP13-870H17.3	0.250095	0.000404978
MTA3	CCT4	0.534356	0
ZBTB21	RP11-226L15.5	0.415157	1.61022e-05
FOXN3	TBC1D15	0.38637	0.00933937
ZMYND15	ITPA	0.288229	0.00933937
TAL1	RP11-1275H24.3	0.396838	5.87536e-07
HMGN5	CTD-2506P8.6	0.239101	0.00933937
ZNF12	HMGXB4	0.386855	1.61022e-05
IRF9	ZNF354A	0.363788	0.00933937
ZBED1	RP11-435O5.5	0.287685	0.00933937
ELF3	SYT12	0.276085	0
ZDHHC4	RP11-79M19.2	0.307461	0.00933937
RORC	C4orf19	0.270691	0
SMAD1	KL	0.465108	0.000404978
SOX13	PRDM16	0.54751	0
FOXO3	LAMTOR4	0.395693	5.87536e-07
GRHL2	CAPN12	0.247256	0.000404978
TAF9	RP11-62F24.2	0.311877	0
EMX1	REC8	0.255969	0.00933937
ZNF568	GDPD1	0.451757	0.00933937
NPAT	UBXN4	0.498291	5.87536e-07
ZCCHC10	YIPF5	0.445493	0.00933937
ETS1	EXOC6	0.559855	0
ZBTB24	RP11-51F16.9	0.412098	0
ZNF415	ZIM2-AS1	0.528033	0
ZNF385B	PABPC4	0.337684	0.00933937
ETV4	CASP10	0.335143	0.000404978
GLI3	RP11-656D10.3	0.312968	5.87536e-07
ZC3H3	CLCN7	0.333484	0
FOXD3	LINC00840	0.468515	0.000404978
ASH1L	SIN3A	0.570918	0
ZNF48	SAR1B	0.379044	0
KLF16	C11orf84	0.308232	0
FOXN1	RPS15AP24	0.243379	1.83605e-08
ZNF260	UBE2Q1	0.486289	0
MXD3	MADCAM1	0.41828	0
ZNF711	MIR199A2	0.340923	0.000404978
ATF4	C12orf54	0.351869	0.00933937
ZNF746	YTHDF1	0.38977	0
NFIC	RP11-158M2.5	0.275724	1.61022e-05
RBL1	NAE1	0.447649	5.87536e-07
ZFAND5	PPP1R3C	0.387497	0
ZC3H15	PIP5K1A	0.381111	0
ID3	CTD-2636A23.2	0.269835	1.83605e-08
PML	CELF1	0.468495	0
ZNF80	MEF2A	0.270549	0.000404978
ZNF423	LIMK1	0.266759	0
ZBTB25	TMEM68	0.543812	0.000404978
ZSCAN9	C17orf51	0.400549	0.00933937
ZBTB25	TMEM81	0.562703	0.00933937
ZBTB25	TMEM91	0.513084	1.61022e-05
MSL3	FAM234A	0.342443	0
CREBZF	LLNLR-245B6.1	0.384949	0
JAZF1	CLIC4	0.463388	0.00933937
SCML4	MPIG6B	0.263976	0.000404978
ZC3H6	RP11-1017G21.6	0.479425	0
ZC3H6	RP11-1017G21.5	0.522251	0
ZMYND11	ZNF639	0.389886	0
ZMYND11	ZNF649	0.43941	1.61022e-05
ANKZF1	TIMM44	0.532574	0
ZMYND11	ZNF664	0.431277	0
ZMYND15	HCST	0.273692	0
FOXD2	TRAV39	0.314745	5.87536e-07
YEATS4	INHA	0.279596	5.87536e-07
KAT7	GGPS1	0.453181	0
FOXD3	LINC00982	0.443333	0
GTF2I	POMK	0.437091	0
PHTF1	LHFPL2	0.281527	0.00933937
TFE3	ARHGAP17	0.338042	1.61022e-05
MLXIP	XYLT2	0.501832	0.00933937
BACH2	ZRANB1	0.440729	0
MSRB2	COBLL1	0.299792	0.000404978
HR	TCEAL2	0.485605	0.000404978
ZNF189	NT5C2	0.456263	0.00933937
PCGF6	ANKRD37	0.326388	0.00933937
HIC1	HOXC5	0.338502	0
ZDHHC17	ARHGAP32	0.534477	1.83605e-08
THAP1	TRAK2	0.413903	0
SCML2	SH3YL1	0.62984	1.83605e-08
ZMYM2	RBMS2P1	0.234095	0.00933937
ZNF585B	PIGV	0.536546	0.00933937
HMG20B	JOSD2	0.33845	0
CBFA2T3	DPEP2	0.604783	0.00933937
ZNHIT6	2022-03-01	0.360761	0
MSS51	CABP7	0.467006	0
FOXD3	LINC00466	0.2429	0.000404978
ZFYVE21	DCTPP1	0.240372	0
PA2G4	RP11-554D14.7	0.228013	5.87536e-07
GTF2H3	LMNB1	0.387251	0.000404978
SCYL1	ANKRD31	0.284388	0.00933937
ZKSCAN5	LZIC	0.494345	0
CEBPE	RP11-497H17.1	0.262846	0.00933937
ETV1	LIPT2	0.321664	1.61022e-05
GATA3	RP13-297E16.4	0.293173	1.61022e-05
VEZF1	EXOC8	0.509864	0
HDAC2	PTMAP2	0.290096	0
ZNF81	AP000473.5	0.436368	0
ZNF81	AP000473.8	0.418668	0
ZNF584	EIF4G1	0.443557	0
ZNF774	SETD1B	0.36881	0.000404978
TLX1	CASC18	0.264802	0.00933937
HOXC10	RP11-227G15.11	0.256483	0.00933937
ZDHHC17	ARHGAP12	0.648722	0
KMT2B	PRRC2A	0.465811	0
ZDHHC17	ARHGAP21	0.625228	0
MTA3	AAED1	0.557018	0
ZNF43	SEPSECS	0.509915	1.61022e-05
ZSWIM4	RP5-943J3.1	0.300258	0.00933937
ZNF256	RP11-553A21.3	0.267324	0.000404978
ZMYND11	ZNF131	0.356683	0.00933937
FOXD2	TUSC5	0.509857	0
FOXD3	LINC00619	0.287852	0
ZNF334	FBF1	0.481213	1.61022e-05
TGIF1	RP11-96B5.3	0.327595	0
MTA3	EEF2	0.474491	0
OVOL2	HKDC1	0.274476	1.83605e-08
ZNF598	PUS1	0.376136	0
ELK1	SLC25A15	0.371328	0
ZNF511	ARAP1	0.698714	0.000404978
FOXD3	LINC00670	0.443191	1.61022e-05
ZNF274	PSMB5	0.361196	0
ZNF274	PSMC3	0.449159	0.00933937
MYBL1	RP11-435O5.7	0.259934	0.00933937
MNX1	GATC	0.429106	0.000404978
GTF2I	PREP	0.341493	1.83605e-08
TAL1	PPP2R1A	0.442457	0
NFRKB	PARP16	0.643979	5.87536e-07
MTA3	ECI2	0.508576	0
ZNF774	CHCHD10	0.357482	0
ZDHHC1	C1orf228	0.366433	0
HMGN5	RP11-823P9.3	0.240946	0.000404978
VEZF1	EIF4EBP2	0.417623	5.87536e-07
GTF2I	PSAP	0.373329	0
CIC	YKT6	0.332554	0.00933937
ZNF836	IGFBP1	0.366655	0
GTF2I	PCNA	0.392487	5.87536e-07
ZBED3	ADAMTSL1	0.308909	0.00933937
EBF1	RAPGEF5	0.587159	0
MAEL	TRPV4	0.28548	0.00933937
MAEL	TRPV6	0.252661	0
NFXL1	C10orf88	0.515578	0.00933937
GTF2I	PCCA	0.420234	0
KRBOX4	RP11-736K20.5	0.398333	0.00933937
ZNF185	RN7SL181P	0.254847	0
GPBP1L1	RP11-973N13.4	0.449035	1.61022e-05
ELF1	PDGFD	0.352674	1.61022e-05
ZNF681	FBXO41	0.431215	0
ZNF681	FBXO48	0.555428	1.83605e-08
ZNF277	AC009005.2	0.301933	0.00933937
ZNF598	PRG2	0.331091	1.83605e-08
PHTF1	GTDC1	0.311024	1.61022e-05
VAV1	LINC01094	0.363968	0.000404978
ZFAND1	FAM50A	0.392852	0
GTF2I	PDXP	0.291996	0.00933937
BHLHE41	IGF2BP2	0.35926	1.83605e-08
MYCL	CXorf21	0.343484	0
MAPK8IP1	TRAK1	0.260122	0.000404978
ZBTB48	RP11-544I20.2	0.488873	0.00933937
ZSWIM3	QTRT2	0.478056	1.61022e-05
IKZF3	GPR65	0.563428	5.87536e-07
FOXC2	S100B	0.494339	1.83605e-08
MXD1	RP11-818O24.2	0.331264	0
ZNFX1	PITPNA	0.411197	0
RLF	TSIX	0.354256	1.61022e-05
ZNF564	RP11-667K14.3	0.435977	1.83605e-08
ZNF598	PPAN	0.371238	0
ZNF136	PLRG1	0.444514	0.000404978
PBX1	FYTTD1	0.421625	1.83605e-08
ZMYND15	GZMA	0.316456	0
ZMYND15	GZMH	0.281576	0
PHTF1	ST6GAL2	0.399446	0
ZMYND12	RMND1	0.508355	0.00933937
ZNF30	RP11-767C1.2	0.395325	0
ZNF446	NMRAL1	0.487539	0.00933937
AFF1	ARID4B	0.427846	0
AFF1	ARID5B	0.358931	5.87536e-07
FOXN1	RACGAP1	0.24015	0
IKZF3	GPSM3	0.63495	0
BCLAF1	CAND1	0.512883	0
ZNF518B	ASNSD1	0.446619	0.00933937
VDR	ATP5B	0.398949	0
NME2	RPL41	0.409444	0
NME2	RPL7A	0.423118	0
ZNF786	SLC35E4	0.421463	0
EBF3	C6orf106	0.377035	0.00933937
BMPR1A	RP4-657D16.6	0.3391	0.00933937
BUD31	ZFAND1	0.484101	1.61022e-05
FOXO6	LCN1P1	0.359846	0
POU4F3	RP11-93K22.1	0.213644	1.83605e-08
ZBED2	ANXA1	0.260318	0
ZBED2	ANXA3	0.302005	0
ZBED2	ANXA8	0.249156	0
TFAP4	RP11-93B14.9	0.425116	0
CHAMP1	RPL29P14	0.459837	0
MORC4	RNF149	0.377242	0.00933937
DRAP1	RP5-882O7.4	0.2171	0.00933937
ZNF598	POLE	0.314127	0.00933937
ZNF408	ABT1	0.538386	0
NPAT	UBE2W	0.445449	5.87536e-07
NPAT	UBE3A	0.490149	0
NPAT	UBE4A	0.487595	0.000404978
NME2	RPLP0	0.419278	0
NME2	RPLP1	0.445475	0
VAV1	LINC01480	0.428844	0
MEIS1	HOXA4	0.268304	0.00933937
MEIS1	HOXA9	0.296058	1.83605e-08
MEIS1	HOXB2	0.381384	1.83605e-08
MEIS1	HOXB3	0.369341	0.000404978
ZFYVE1	AKAP10	0.529275	0
RFX2	E2F1	0.266863	0.000404978
ZNF789	CCT8L1P	0.405265	1.83605e-08
RBL1	NEK4	0.403458	0
RBL1	NEK9	0.486913	0
SIX1	KCNJ12	0.365905	0
SIX1	KCNIP3	0.334596	5.87536e-07
RLF	TMF1	0.367899	0
POU5F1	FOXJ1	0.345035	0
TBP	RP11-325L7.2	0.33613	0
RBL1	NEU3	0.545154	0.000404978
BNC2	PCDHGB4	0.359907	5.87536e-07
BNC2	PCDHGB6	0.355929	1.61022e-05
VAV1	LINC01410	0.466356	0
ZDHHC12	AC091729.9	0.288982	0.000404978
SPEN	STAT5B	0.383704	0
MSX1	PEA15	0.354314	0
VAV1	LINC01443	0.274738	0
NME2	RPL11	0.432195	0
NME2	RPL10	0.441039	0
NME2	RPL13	0.434519	0
NME2	RPL12	0.443973	0
NME2	RPL15	0.42273	0.00933937
NME2	RPL14	0.420153	0
NME2	RPL17	0.404011	0
NME2	RPL19	0.407046	0
NME2	RPL18	0.424449	0
VAX2	CTD-3064M3.3	0.301506	5.87536e-07
NME2	RPL24	0.444455	1.83605e-08
NME2	RPL23	0.423417	0
NME2	RPL26	0.426864	0
NME2	RPL28	0.430001	0
NME2	RPL27	0.442614	0
NME2	RPL29	0.422669	0
NME2	RPL31	0.465061	0
NME2	RPL30	0.424882	0
NME2	RPL32	0.450787	0
NME2	RPL35	0.437866	0
NME2	RPL34	0.415871	0
NME2	RPL37	0.41829	0
NME2	RPL36	0.43949	0
NME2	RPL39	0.408425	5.87536e-07
NME2	RPL38	0.379375	0
ZMYND15	RP13-516M14.2	0.294784	0
WT1	FZD10-AS1	0.378319	0
PRDM5	LMBRD2	0.392361	0.000404978
STAT4	CAMK2B	0.300357	0
ZFAND1	FAM87B	0.389126	0.000404978
BCLAF1	CASD1	0.490683	0
ZNF331	SLCO4A1-AS1	0.622735	0
ZSCAN10	COL5A1	0.241157	0.00933937
NR1H4	POLDIP3	0.535146	0
RLF	MAP3K2	0.344496	0.00933937
CAMTA1	EIF3J	0.356306	0
CAMTA1	EIF5B	0.288786	0
GLI1	GAPDHP27	0.299978	1.83605e-08
ZNF660	ANKRD18EP	0.3631	0.000404978
VAV1	LINC01589	0.343823	5.87536e-07
NOTCH1	ITPKB	0.538778	0
ZNF852	RP11-45M22.2	0.368162	0
ZNF852	RP11-45M22.3	0.364153	0
REXO4	C1orf50	0.657012	0
MTA1	ENGASE	0.585088	1.61022e-05
MORC1	RP11-495K9.6	0.259828	0.00933937
ZNF598	PLEC	0.346444	0
ZBTB8OS	RP11-806O11.1	0.323273	5.87536e-07
ZNF598	PLK3	0.316558	0.000404978
TADA2A	ULK3	0.344483	0.00933937
ZNF511	MFSD10	0.664697	5.87536e-07
RRN3	MCMBP	0.458184	0
ZNF85	DECR1	0.417521	0.000404978
ZC3H11A	RP5-1042K10.13	0.312277	0
EPAS1	B3GALT5	0.415487	0
E2F4	TXLNA	0.45828	0
E2F4	TXLNB	0.371574	0
TFEC	CSF2RA	0.596286	0
MEF2A	PPM1B	0.413998	0
ZNF133	DNAJC9-AS1	0.733018	0
PPARD	AKAP13	0.39201	0
RFX3	CTB-113P19.1	0.284533	5.87536e-07
ZC3H15	MRFAP1	0.362234	0
ZNF408	BAP1	0.468598	0.000404978
NFYB	PPP6C	0.398216	0
ZGLP1	TIMP4	0.487265	0
NOTCH3	OR51E1	0.572022	0
NOTCH3	OR51E2	0.829628	0
HOXB2	TENM1	0.431126	0.000404978
ZC3H7B	ZNF777	0.44428	0.00933937
MIER3	VPS13C	0.422428	0
ZNF626	ZFP14	0.659916	1.61022e-05
MTA3	DTX4	0.587616	0
ZNF512B	RP11-3B12.4	0.33756	0.00933937
RCAN1	DIAPH1	0.436179	0.00933937
HNRNPAB	TIGAR	0.375878	0.00933937
TADA2A	UBA3	0.388356	0.00933937
ZNF626	ZFP64	0.581063	0.00933937
ZBTB7B	PNMT	0.348501	5.87536e-07
ZNF626	ZFP82	0.67038	0
ZBTB7B	PNO1	0.362851	0.00933937
ATF6B	NDUFAF6	0.465241	0.000404978
ZNF626	ZFP90	0.633553	0
ZC3H6	PM20D2	0.403396	0.000404978
SOX13	TCEAL2	0.519119	0
TADA2A	UBP1	0.354726	1.61022e-05
XBP1	NAALADL1	0.494124	0
TSC22D1	PRICKLE3	0.358942	5.87536e-07
TSC22D1	PRICKLE4	0.301334	0.00933937
SIM2	RP11-43N5.1	0.264028	5.87536e-07
ZNF780B	ZDHHC17	0.64809	0.00933937
ZC3H7B	ZNF843	0.479432	1.61022e-05
ZC3H7B	ZNF853	0.44458	1.61022e-05
ZFYVE27	PHF21B	0.507082	1.61022e-05
ZNF174	UNC50	0.429514	1.61022e-05
TSC22D4	SBF2-AS1	0.414672	0.00933937
ZNF717	OXCT1-AS1	0.489074	0
ZBTB7B	POMP	0.355301	0.000404978
ZC3H7B	ZNF488	0.385077	0.000404978
IKZF5	RP3-368A4.6	0.495089	0.000404978
ZBTB7B	POP1	0.314489	1.61022e-05
ZC3H7B	ZNF497	0.442238	1.61022e-05
ZSCAN1	MYCNOS	0.285141	1.83605e-08
ZNF578	CLCNKB	0.274813	0.000404978
TGIF2	PRRC2B	0.389447	0
FOXH1	FAM216B	0.210281	0
POU2F2	KPNA2P3	0.338978	0
RXRG	FAM149A	0.313088	0
ZBTB7B	PODN	0.309379	1.61022e-05
CTCF	TBCCD1	0.466926	1.83605e-08
ZNF16	KATNA1	0.49278	0
ZNF598	PIGS	0.345766	1.61022e-05
MIER3	VPS37A	0.397493	1.83605e-08
ZGLP1	SAPCD1	0.543983	1.61022e-05
TFAP4	NECTIN1	0.404512	0.000404978
ZNF414	COL16A1	0.425536	0.000404978
NOTCH3	SBSPON	0.615784	0
SOX18	ADM5	0.388526	1.61022e-05
ETV6	CHD1L	0.365298	1.83605e-08
ZNF598	PGS1	0.360237	0.00933937
CREB3	PHF5A	0.29542	0.000404978
RFX2	DBN1	0.314256	0
ZC3H7B	ZNF618	0.45302	0
POU6F2	GOLT1A	0.249608	1.61022e-05
ZC3H7B	ZNF687	0.441797	0.00933937
FOXN3	ZFP91	0.339223	0.00933937
SPDEF	MAGOH	0.245442	0.00933937
NFIB	CTB-109A12.1	0.335426	1.61022e-05
TOP2A	MAGOH3P	0.205899	0.000404978
ZBTB7B	PIFO	0.328859	1.83605e-08
ZNF780B	MTCO1P28	0.512346	0
ZNF334	ERI2	0.600779	1.83605e-08
ZCCHC2	PGRMC2	0.388058	1.83605e-08
PFDN1	ARHGAP1	0.334953	5.87536e-07
ZKSCAN5	MKKS	0.50918	0
ZBTB7B	PI15	0.351036	1.61022e-05
ZBTB7B	PI16	0.33051	1.61022e-05
ZBTB40	FBXL19-AS1	0.400284	0
MTA3	DPH5	0.636095	0
TCF12	PSMD10	0.409597	0
LMO4	TXNDC15	0.305183	0
ZKSCAN7	OGFOD2	0.619921	1.83605e-08
IKZF1	CYTIP	0.580233	0
LYL1	ZDHHC12	0.335773	0
ATF6B	POLA2	0.483047	0
FOXR1	SOHLH2	0.242504	0.00933937
CGGBP1	WDR41	0.418384	0
NCOR1	RP11-296E7.1	0.333351	0.000404978
ZNF394	ADAMTS9-AS2	0.40161	0
ZDHHC11	RP11-876N24.3	0.307573	0.00933937
MAX	MOB3C	0.447199	0
MEF2A	PPP6C	0.465182	5.87536e-07
BHLHE22	KLHL14	0.537334	0.000404978
BHLHE22	KLHL17	0.443431	0.000404978
CTNNB1	RP11-382B18.1	0.269957	0
ZNF385B	B3GALT2	0.353944	0
ZNF385B	B3GALT5	0.520078	0
RFX3	TRPC6	0.308008	0.00933937
ZNF749	MAK16	0.30402	1.61022e-05
BHLHE22	KLHL30	0.62262	0
RXRG	FAM178B	0.255868	5.87536e-07
NR1I2	RP11-320G24.1	0.371901	5.87536e-07
IRF7	FKBP11	0.271959	0.00933937
ZNF534	AC011551.3	0.280507	0
ZNF26	AC006195.2	0.280242	5.87536e-07
ZDHHC8	VPS16	0.48247	0
ETV6	RP11-464F9.21	0.319107	0.000404978
NFYB	PPM1L	0.358012	0.00933937
GATA2	C6orf48	0.463997	1.83605e-08
ZBTB2	SBDSP1	0.27299	0.00933937
THAP1	OTUD6B-AS1	0.385583	0
ZNF598	PDK4	0.325669	0.00933937
ZBTB32	ST8SIA3	0.207415	1.61022e-05
ZBED2	XXbac-B476C20.13	0.239809	0.000404978
NME2	RPS10	0.404653	0
NME2	RPS12	0.415918	0
NME2	RPS11	0.405109	0
NME2	RPS14	0.43574	0
NME2	RPS13	0.389668	0
NME2	RPS16	0.426595	0
NME2	RPS15	0.456178	0
TGIF1	ALCAM	0.291817	0.00933937
NME2	RPS18	0.374697	0
NME2	RPS17	0.468872	0
NME2	RPS19	0.407757	0
NME2	RPS21	0.434111	0
NME2	RPS20	0.420647	0
NME2	RPS23	0.389163	0.00933937
NME2	RPS25	0.419043	0
NME2	RPS24	0.429146	0
NME2	RPS27	0.423007	0
MTA3	DRG1	0.520509	1.61022e-05
NME2	RPS29	0.415342	1.61022e-05
NME2	RPS28	0.397555	0
NME2	RPS3A	0.391802	0
ZNF771	HIRA	0.338414	0
NME2	RPS4X	0.465729	0
NR3C2	PKDCC	0.312097	0.00933937
TADA2A	UBTF	0.338696	0.000404978
ZNF598	PDXP	0.321939	1.61022e-05
GATAD2A	STX17-AS1	0.31494	5.87536e-07
ZNF700	HSF4	0.478629	0
ZMYM2	LARP4	0.431215	0.000404978
ZBTB7B	PKD1	0.378645	0
ZBTB38	AVPR1A	0.391723	0.00933937
AHR	CMTM7	0.45055	0
ASCL2	C14orf132	0.397869	0.000404978
ZNF517	LRIG2	0.606067	1.61022e-05
ZNF433	NOL10	0.367145	5.87536e-07
ZBTB7B	PLEC	0.371735	5.87536e-07
MIER3	HNRNPU	0.402126	0.00933937
ZNF789	SECISBP2	0.563977	0.000404978
ZNF296	HDAC10	0.420008	0
GLI2	RP11-264B17.4	0.341845	0
MAFG	TNKS2-AS1	0.257062	0.000404978
CERS4	ELOF1	0.628804	0
ELF4	COPG2	0.494507	0
NR2E1	HCN2	0.225904	0
PGR	ABCG2	0.328757	0.00933937
HCLS1	LYRM4	0.526825	0
TBP	CLCN2	0.412381	0
TMEM229A	RP11-452G18.2	0.271142	0.000404978
ZEB2	TSC22D1-AS1	0.349057	1.83605e-08
ASH1L	USP1	0.589103	5.87536e-07
ASH1L	USP8	0.453246	0.00933937
CASZ1	MARK1	0.478689	0
HNF1B	RP11-496I9.1	0.30903	1.83605e-08
CDKN2A	GRID2IP	0.282401	0.00933937
GTF2H3	LMAN1	0.391478	0.00933937
PKNOX2	IFI27L1	0.435645	0.000404978
FEZF1	GPBAR1	0.238839	0
KLF9	PPP1R26-AS1	0.529943	0
ZBTB7C	MRPL24	0.285397	0.00933937
GTF2IRD2B	POLR3F	0.461662	1.61022e-05
ZFYVE1	PRKAB2	0.412852	0
ZNF598	PALM	0.317425	0.000404978
AFF4	RP11-338I21.1	0.377493	0
ZNF708	TULP3	0.606209	1.83605e-08
ZNHIT3	ACTL10	0.439904	0.000404978
ZNF764	ZNF16	0.487122	0.00933937
ZNF764	ZNF24	0.447883	0.000404978
ZNF764	ZNF77	0.375878	5.87536e-07
GTF2I	PUM1	0.476857	0.000404978
NKX6-1	UNGP1	0.251094	0
E2F7	HAUS8	0.29605	0
ZC3HAV1	ITPRIPL2	0.494722	0
ZBTB47	EDNRA	0.362476	0
MED1	DCAF7	0.549091	0
POU5F1	FOLR1	0.367052	1.83605e-08
SOX13	ANGPTL1	0.334938	0
ZKSCAN5	MIOS	0.552852	1.83605e-08
PHB	CCDC134	0.284012	0
ZNF85	DDX59	0.472823	1.83605e-08
ZNF785	ZSCAN26	0.702576	0.00933937
SPDEF	GPR137C	0.273383	0
GLI3	ARHGAP31-AS1	0.39747	1.83605e-08
BAZ1B	AC104534.2	0.343414	0
ZNF785	NOL12	0.678543	0
TFDP1	PLIN5	0.313251	0.00933937
ZFAND3	HTRA4	0.249603	0.00933937
MIXL1	HOXB8	0.251897	0.00933937
ZNF254	ZFC3H1	0.560142	0.00933937
MIXL1	HOXD1	0.249267	0.00933937
POU2F2	ADGRG5	0.309036	0.000404978
ETV5	SSRP1	0.395661	0.000404978
FOXD3	LINC01415	0.309377	0.00933937
ELK1	SLC26A10	0.327441	1.61022e-05
FOSL2	ZDBF2	0.622485	0
STAT3	RP11-390P24.1	0.512883	0
ZNF467	SLC2A1-AS1	0.262902	0.000404978
ESR1	HMGB1	0.356704	0
ZNF324	DGCR12	0.351938	1.83605e-08
ZNF408	ASB6	0.406801	0.000404978
VSX1	ESYT2	0.347629	0.000404978
MAFG	ADIPOR1	0.320236	0.00933937
DMRT2	RP11-16E18.3	0.237691	0.00933937
TCF19	EPHX2	0.421454	0.00933937
ZHX1	AZIN1	0.433805	0
ETV6	CHSY3	0.493422	0.000404978
FLI1	ARHGAP15	0.68146	0
FLI1	ARHGAP27	0.774902	0
FLI1	ARHGAP26	0.786943	0
FLI1	ARHGAP31	0.503436	0
TCF19	EPHA4	0.323547	0
UBP1	EBNA1BP2	0.323713	0.000404978
ZNF548	IL1RAPL1	0.270736	0.000404978
ILF2	UBLCP1	0.379358	1.61022e-05
HCLS1	LYVE1	0.681554	0
ZNF730	LRGUK	0.282718	0.000404978
ZBED1	UBL7	0.299354	0.000404978
ZNF608	YPEL4	0.408751	0
AFF4	GTPBP1	0.539869	0
FOXJ1	MYLK3	0.266158	0.00933937
TAF2	KLF12	0.378411	0.000404978
SOX18	ABI3	0.592676	1.61022e-05
ZNF628	RP11-474N24.6	0.305345	0
ZNF614	TMED4	0.407837	0.00933937
ELK1	POT1-AS1	0.344954	0.00933937
ZNF800	ADNP2	0.334059	0
TGIF1	NEURL1	0.327937	0.00933937
ZKSCAN5	MDM1	0.475865	5.87536e-07
SOX4	MIS18BP1	0.50465	0
ZNF583	TRNT1	0.409989	1.61022e-05
TADA2A	TYW5	0.471264	5.87536e-07
RBL1	MTO1	0.510912	0
ZBTB7B	PTEN	0.349934	0.00933937
ZNF700	RP11-162A12.4	0.342684	1.61022e-05
ELF1	PEAK1	0.442456	0.00933937
FOXD3	LINC01198	0.46981	0
GABPB1	CTC-338M12.4	0.377993	0
ZNF519	PGAP2	0.517101	0.000404978
IKZF5	KDM6A	0.52873	0
CLOCK	GNPTAB	0.430199	1.61022e-05
BHLHE41	RALGDS	0.364176	0
PHF20	C3orf14	0.350118	0.00933937
ZNF700	HKR1	0.647632	0
FOXR1	AC007787.2	0.200734	1.61022e-05
RELB	HMGN2	0.335069	0.000404978
ZBTB21	ZDBF2	0.569418	0
ZNF691	SAP30BP	0.464521	1.61022e-05
HOXA7	C20orf166-AS1	0.377636	0.00933937
HOXA5	RP4-555D20.1	0.248621	0.00933937
ZNF273	ASB7	0.473817	0
BHLHE41	GOLT1A	0.26657	0
ZNF727	RP1-138B7.4	0.282769	1.61022e-05
SMAD6	CTD-3099C6.11	0.420391	0.00933937
FUBP3	CTD-3113P16.11	0.274281	0.000404978
ZNF12	ARID2	0.396463	0.000404978
ZNF12	ARIH2	0.456912	0
ZNF596	RP5-827C21.4	0.417485	0.00933937
RREB1	COX6B1	0.307557	0.000404978
ZFPM1	RPS4XP2	0.245062	1.61022e-05
GABPB2	TMEM221	0.345667	0.00933937
ZNF407	FLG	0.346527	0.000404978
MEIS1	HSPB7	0.370723	5.87536e-07
ZNF513	NPLOC4	0.363022	0
UTF1	ALOX12P2	0.345405	0
ZFPM1	WWTR1-AS1	0.30877	0
ZNF674	RP1-20C7.6	0.518444	1.61022e-05
SOX30	RNY4P10	0.217663	0.000404978
ZNF383	RNF146	0.520358	0.00933937
ZSWIM4	GARNL3	0.276432	1.61022e-05
NFE2L1	ASPHD1	0.349547	0.00933937
STAT1	SMAD1	0.294789	0.000404978
ZNF281	HIST1H1E	0.315692	5.87536e-07
ZNF70	RP1-283E3.4	0.477652	5.87536e-07
PA2G4	EIF4A1	0.303591	0.00933937
ZNF700	CTD-2196E14.6	0.348008	0.000404978
ASH2L	USP13	0.460756	0
ZFAND2B	RP11-403P17.6	0.552026	0
ASH2L	USP33	0.45534	0.000404978
HOXA11	SERPIND1	0.257773	1.83605e-08
IKZF3	RP11-830F9.6	0.337328	0.00933937
HOXB4	ANTXRL	0.343441	0
ZNF14	EFNA1	0.402009	0.00933937
ZNF527	TEFM	0.640102	0
ZNF407	DBT	0.491386	0.000404978
JAZF1	CORO7	0.357355	5.87536e-07
ZFYVE1	FAM96A	0.452715	0
HELZ	KIAA1109	0.611638	0
HELZ	KIAA1107	0.580418	1.83605e-08
YBX2	RP11-111H13.1	0.264169	0.00933937
GAS7	COLEC12	0.473091	0
ZBTB14	KIF11	0.441848	0.00933937
ZRSR2	CPEB1-AS1	0.444053	0
ZFPM2	SRPX2	0.352713	1.83605e-08
ZNF407	EVC	0.426825	0.00933937
PGR	ACOX3	0.357602	5.87536e-07
ZNF91	KIAA0586	0.449741	0
ZNF584	DHX33	0.450776	0
PA2G4	EIF2S1	0.362112	0
PA2G4	EIF2S2	0.319415	0.000404978
ZNF133	RP11-383I23.2	0.755518	0
FOXJ2	STAT5B	0.399454	0
LHX4	LL0XNC01-250H12.3	0.233774	1.61022e-05
ZNF512	USP30	0.630003	0
ZC3HAV1	AC006195.2	0.259784	1.83605e-08
ZNF512	USP49	0.67168	0
ATF3	ODF2-AS1	0.280635	0.00933937
ZFPM2	SRPK2	0.355036	1.83605e-08
ZNF285	C2CD5	0.591257	0.000404978
CREBBP	HIPK1	0.43806	0.00933937
ZNF48	RP4-758J18.2	0.413446	0
GTF2I	SYT1	0.297525	0.00933937
ZNF24	LCOR	0.577008	0
RFX2	HMGB2P1	0.254547	0.00933937
KLF2	GS1-531I17.3	0.21775	0.00933937
ZSCAN9	CTA-984G1.5	0.497355	0.00933937
FOXO4	LCMT1	0.417732	0.00933937
SCML1	LDOC1L	0.322362	0
ZNF598	TBL3	0.382127	1.61022e-05
TAL1	DRAM1	0.492113	0
ZC3H7A	KIF1B	0.462109	0
ZDHHC21	HECTD2	0.442937	0
ZNF334	INTU	0.697915	0
ZMYM5	MINDY3	0.439232	1.83605e-08
TFAM	SEC23IP	0.533818	0
DNMT3A	PTCH2	0.375276	1.61022e-05
ELK3	PRSS23	0.571048	0
CNOT7	EIF5	0.490572	5.87536e-07
SOX9	SMPDL3B	0.299798	0
ZFR	WASF3	0.364389	0
HIF1A	ZNF358	0.427757	0.00933937
ZNF665	OARD1	0.628641	0
ZNF598	TAP2	0.295487	1.83605e-08
AFF1	FAM160B1	0.376725	0
YEATS4	LRBA	0.288689	0
TRIM27	ZNF354B	0.639383	0
TRIM27	ZNF354A	0.475307	0
ZFAT	HNRNPUL2	0.458524	1.83605e-08
NFE2L1	LEPROT	0.398141	0
ZBTB1	MICU2	0.342908	5.87536e-07
SCX	RP11-523H20.3	0.299097	0
ZNF273	APLF	0.413075	0
ZBTB20	RP11-537E18.1	0.356059	1.83605e-08
ZNF717	TRMT10A	0.540079	0.00933937
ZBTB7C	SNHG16	0.357136	0
CNOT7	ELP2	0.505345	1.61022e-05
HMGB2	RP1-140A9.1	0.308532	1.61022e-05
ZNF506	FAM126B	0.572061	0.00933937
VPS72	FAHD1	0.41923	1.83605e-08
ZBTB3	CTC-534A2.2	0.33452	0.00933937
POU5F1	DNAJB13	0.325404	0
ZHX1	KDELR2	0.349917	0
ZNF101	COL9A2	0.328874	0
ZNF431	PLEKHH2	0.593059	5.87536e-07
RREB1	COX7A2	0.387271	5.87536e-07
RFX5	TSPEAR	0.29161	5.87536e-07
ZNF407	IPP	0.453857	0
STAT6	CBFA2T2	0.583395	0
PRRX1	PHLDA3	0.350529	0
EBF2	LCNL1	0.385281	1.83605e-08
BMPR1A	KLF12	0.367161	0.00933937
SP1	CASP8AP2	0.555574	0
ZNF777	PATZ1	0.585128	0
RBAK	ZNF121	0.326427	0
ZBTB7B	SNPH	0.406976	0
NFE2L2	RHPN2	0.321965	0.00933937
RBAK	ZNF146	0.434213	0.00933937
REST	LANCL1	0.493252	0
REST	LANCL2	0.545476	5.87536e-07
RFX1	BTD	0.416691	1.61022e-05
ZNF408	DPH2	0.406234	5.87536e-07
FOXD3	KBTBD12	0.506779	5.87536e-07
ASH1L	SMAD4	0.520295	0
RUNX3	SLAMF1	0.56484	0
RUNX3	SLAMF6	0.619149	1.61022e-05
HMGA2	BACE1	0.423252	0
HNRNPAB	PAK1IP1	0.42445	0
HMGA2	BACH2	0.388715	0
ZNF274	NECAB3	0.373497	0
ETV6	CLIP1	0.461969	0
SP3	DARS2	0.410975	0
JUNB	U4	0.353882	0
YEATS4	MCM5	0.312931	0
MSX1	RP11-535A5.1	0.28551	0
RBAK	ZNF260	0.515652	0
RBAK	ZNF267	0.411292	0
FLI1	ARHGEF15	0.771065	0
MEF2A	PPTC7	0.420458	1.61022e-05
MAFB	ZNF876P	0.314672	0.000404978
RBAK	ZNF197	0.498961	0.000404978
RBL1	OMA1	0.484079	0
RFX1	ATM	0.502908	0
ZNF333	GK5	0.42412	0
BARHL1	AGGF1P1	0.252585	1.83605e-08
ZNF334	CASC1	0.47594	0
ZNF334	CASC2	0.445148	5.87536e-07
ZNF154	PIK3IP1-AS1	0.25347	0
ZNF407	MGA	0.487194	0
ZCCHC4	RIMKLBP2	0.396653	1.61022e-05
ZC3H3	COX5B	0.295848	0.000404978
ZNF844	RP11-981P6.1	0.366311	0.00933937
ZBTB7B	SOX4	0.387493	0
RBCK1	OR52B3P	0.544813	5.87536e-07
KLF17	RP11-295K2.3	0.237586	0.000404978
NFIX	KDELR2	0.322352	0
NFIX	KDELR3	0.32352	5.87536e-07
CTBP1	KCTD6	0.649796	0
ETV6	CLIC4	0.487478	1.61022e-05
GTF2I	SNW1	0.446224	0
TBX15	RP11-440G5.2	0.264482	0
MECOM	RP11-47I22.1	0.426051	0
NFIX	KDELC2	0.35579	0.00933937
RFX2	ENAH	0.362342	0
ZC4H2	C1orf56	0.361919	0.00933937
ZMYM3	BBS1	0.499245	0.000404978
ZNF557	TMEM184C	0.444067	0
AR	MEX3C	0.484809	1.61022e-05
FOXD1	AP001626.2	0.250118	1.61022e-05
TRIM22	TRIM34	0.51396	0
TRIM22	TRIM38	0.380579	1.83605e-08
MXD3	XRCC3	0.482443	0
ZNF407	SP2	0.491089	0
ZNF407	SP4	0.473695	0
RXRB	SNHG10	0.460689	0.000404978
RXRB	SNHG11	0.524911	0
YEATS4	FUCA1	0.323474	0.000404978
MSS51	CDCA3	0.567652	0.000404978
EN2	NUDT11	0.339743	0
EN2	NUDT15	0.260232	0.00933937
EN2	NUDT18	0.334383	0.00933937
ZNF672	ARFGAP3	0.403161	0
FOXD4L1	MAGEA8-AS1	0.231534	0
ZNF546	NHLRC3	0.606712	1.83605e-08
MYT1	NUPR1	0.278655	0.00933937
ERF	RP11-35O15.1	0.301323	0.000404978
NFIC	ASH1L	0.3597	0
ZNF407	TPR	0.447559	0
ZC3HAV1	C8orf49	0.350776	1.83605e-08
ZC3H18	HSD17B1	0.376547	0
ZC3HAV1	C8orf59	0.335483	5.87536e-07
HMGB1	TRAK1	0.309698	5.87536e-07
ARNTL2	KPNA2	0.477658	5.87536e-07
ZNF789	RP3-406P24.5	0.625662	0
DMRTC1B	CTD-2349P21.9	0.269277	1.61022e-05
ZC3HAV1	C8orf82	0.34955	0.000404978
TRIM29	FAUP1	0.242244	0.000404978
POU2F3	SLC26A7	0.266678	0
PCGF2	MT-ND4	0.425179	0.00933937
MTF1	RP11-114F10.3	0.291278	1.83605e-08
SLC26A3	NAP1L1P1	0.271834	0
ZC3H11A	VAMP4	0.361059	0
SP140	SCARNA9	0.305931	0
ETV1	TMEM47	0.411388	0
GON4L	MTATP6P27	0.228671	5.87536e-07
ZKSCAN1	BCL7A	0.428239	0
ASH1L	SMC1A	0.526354	0
ID3	RP11-768F21.1	0.290273	0.000404978
ASCL2	UNC93B1	0.319085	5.87536e-07
SIX5	KLHL22	0.523622	5.87536e-07
ZNF274	PTGS2	0.308038	0.000404978
SALL2	AC079145.4	0.386257	1.83605e-08
ETV5	SVEP1	0.50448	0
LMO4	RFTN2	0.389765	0
ZBTB8OS	BUD13P1	0.346697	0
MTA2	RP11-51B23.3	0.262693	0.000404978
FOXK1	PCBP1	0.342106	0
KDM1A	RBBP4	0.498597	0
SOX18	ASB2	0.573272	0
GFI1	ZMYND15	0.287845	0.00933937
ZNF157	ONECUT2	0.334633	0.000404978
ZSWIM6	ADIPOR2	0.34394	5.87536e-07
HOXB8	AC093609.1	0.362944	0
NR5A1	DNMT3A	0.621928	0
[truncated: 462,980+ more rows]

## Sheet: Feature Importance LR L1
Mean	Std	Feature
0	0	AATF
0	0	ADNP
0	0	ADNP2
0	0	AEBP2
0	0	AFF1
0	0	AFF3
0	0	AFF4
0	0	AHCTF1
0	0	AHR
0	0	AIRE
0	0	AKNA
0	0	ALX1
0	0	ALX3
0.00135933	0.000684389	ALX4
0	0	ANKRD1
0	0	ANKZF1
0	0	APP
0	0	AR
0	0	ARHGAP35
0	0	ARID3A
0	0	ARID4A
0	0	ARNT
0	0	ARNTL
0	0	ARNTL2
0	0	ARX
0	0	ASCL1
0	0	ASCL2
0	0	ASH1L
0.000112014	5.37216e-05	ASH2L
0	0	ATAD2
0	0	ATF1
0	0	ATF2
0	0	ATF3
0	0	ATF4
1.07468e-05	3.69484e-05	ATF6
0	0	ATF6B
0	0	ATF7
0	0	ATOH7
0	0	ATOH8
0	0	BACH2
0	0	BARHL1
0.00115473	0.00099598	BARHL2
0	0	BARX1
0	0	BARX2
0	0	BATF
0	0	BATF2
0	0	BATF3
0	0	BAZ1A
0	0	BAZ1B
0	0	BAZ2A
0	0	BAZ2B
0	0	BBX
0	0	BCL11A
0.000231055	0.00106006	BCL11B
0	0	BCL6
0	0	BCL6B
0	0	BCLAF1
0	0	BHLHA15
0	0	BHLHE22
0	0	BHLHE40
0	0	BHLHE41
0	0	BLZF1
0	0	BMPR1A
0	0	BNC1
0	0	BNC2
6.75117e-06	0.00014637	BPTF
0	0	BRD8
0	0	BRPF1
0	0	BTAF1
0.000140672	6.64431e-05	BUD31
0	0	CAMTA1
0	0	CAPN15
0	0	CARF
0	0	CARHSP1
0	0	CASZ1
0	0	CBFA2T2
0	0	CBFA2T3
0	0	CBFB
0	0	CBL
0	0	CBX2
0	0	CC2D1A
0	0	CDKN2A
0	0	CDX1
0	0	CDX2
0	0	CEBPA
0	0	CEBPB
0	0	CEBPD
0	0	CEBPE
0	0	CEBPG
0	0	CEBPZ
0	0	CERS2
0	0	CERS3
0	0	CERS4
0	0	CERS5
0	0	CERS6
0	0	CGGBP1
0	0	CHAMP1
0	0	CHD5
0	0	CIC
0	0	CIR1
0.00042243	0.0006414	CITED1
0	0	CITED2
0	0	CIZ1
0	0	CLOCK
9.68586e-05	6.29563e-05	CNBP
0	0	CNOT7
0	0	CNOT8
0	0	CREB1
0	0	CREB3
0	0	CREB3L1
0	0	CREB3L2
0.00985878	0.00364324	CREB3L3
0	0	CREB3L4
0	0	CREB5
0	0	CREBBP
0.000103059	7.75117e-05	CREBL2
0	0	CREBRF
0	0	CREBZF
0.0224186	0.00706313	CREM
0	0	CRTC2
0	0	CRX
0	0	CSRNP1
0	0	CSRNP2
0	0	CSRNP3
0	0	CTBP1
0	0	CTBP2
0	0	CTCF
0	0	CTCFL
0	0	CTNNB1
0	0	CUX1
0	0	CUX2
0	0	CXXC1
0	0	DBP
0	0	DBX2
0	0	DDIT3
0	0	DENND4A
0	0	DLX1
0	0	DLX2
0	0	DLX4
0	0	DLX5
0	0	DLX6
0	0	DMAP1
0	0	DMRT2
0	0	DMRT3
0	0	DMRTA1
-0.000310829	0.000446677	DMRTA2
0	0	DMRTB1
0	0	DMRTC1B
0	0	DMRTC2
0	0	DMTF1
0	0	DNLZ
0	0	DNMT3A
0	0	DNMT3B
0	0	DPRX
0	0	DRAP1
0	0	DZIP3
0	0	E2F1
0	0	E2F2
0	0	E2F3
0	0	E2F4
0	0	E2F5
0	0	E2F6
0.000819923	0.0016151	E2F7
0	0	E2F8
0	0	E4F1
0	0	EBF1
0	0	EBF2
0	0	EBF3
0	0	EBF4
0	0	ECSIT
0	0	EDF1
0	0	EGR1
0	0	EGR2
0	0	EGR3
0	0	EGR4
0.00432254	0.00296994	EHF
0	0	ELF1
0	0	ELF2
0	0	ELF3
0	0	ELF4
0	0	ELK1
0	0	ELK3
0	0	ELK4
0	0	ELMSAN1
0	0	EMX1
0	0	EMX2
0	0	EN2
0	0	ENO1
0	0	EOMES
0	0	EPAS1
0	0	ERF
0	0	ERG
0	0	ERV3.1
0	0	ESR1
0	0	ESR2
0	0	ESRRA
0	0	ESRRB
0.000867732	0.000430285	ESRRG
0	0	ETS1
0	0	ETS2
0	0	ETV1
0	0	ETV2
0	0	ETV3
0	0	ETV4
0.0416889	0.0116336	ETV5
0	0	ETV6
0	0	ETV7
0	0	EVX1
0	0	EVX2
0	0	EWSR1
0	0	FBXW7
0	0	FEV
0	0	FEZF1
0.0150225	0.00596848	FEZF2
0	0	FIZ1
0	0	FLI1
0	0	FLYWCH1
0	0	FOS
0	0	FOSB
0	0	FOSL1
0	0	FOSL2
0	0	FOXA1
0	0	FOXA2
0	0	FOXA3
0	0	FOXB1
0	0	FOXC1
0	0	FOXC2
0	0	FOXD1
0	0	FOXD2
0	0	FOXD3
0	0	FOXD4
0	0	FOXD4L1
0.00188055	0.0011995	FOXD4L4
0	0	FOXE1
0	0	FOXF1
0	0	FOXF2
0	0	FOXG1
0	0	FOXH1
0	0	FOXI2
0.0261629	0.00730196	FOXJ1
0	0	FOXJ2
0	0	FOXJ3
0	0	FOXK1
0	0	FOXK2
0	0	FOXL1
0.00746018	0.00414002	FOXL2
0	0	FOXM1
0	0	FOXN1
0	0	FOXN2
0	0	FOXN3
0	0	FOXN4
0	0	FOXO1
0	0	FOXO3
0.000313447	0.000981712	FOXO4
0	0	FOXO6
0	0	FOXP1
0	0	FOXP2
0	0	FOXP3
0	0	FOXP4
0	0	FOXQ1
-6.20006e-06	0.000395763	FOXR1
0	0	FOXS1
0	0	FUBP1
0	0	FUBP3
0	0	GABPA
0	0	GABPB1
0	0	GABPB2
0	0	GAS7
0	0	GATA1
0	0	GATA2
0	0	GATA3
0	0	GATA4
0	0	GATA5
0	0	GATA6
0	0	GATAD1
0	0	GATAD2A
0	0	GATAD2B
0.00408349	0.0028355	GBX1
0	0	GCFC2
0	0	GCM1
0	0	GCM2
0	0	GFI1
0	0	GFI1B
0.104452	0.0195948	GLI1
0	0	GLI2
0	0	GLI3
0	0	GLIS1
0	0	GLIS2
0	0	GLIS3
0.00100661	0.000656533	GLMP
0	0	GMEB1
0	0	GON4L
0	0	GPBP1
0	0	GPBP1L1
0	0	GRHL1
0	0	GRHL2
0	0	GRHL3
0	0	GSC
0	0	GTF2H2
0	0	GTF2H3
0	0	GTF2H4
0	0	GTF2I
0	0	GTF2IRD1
0	0	GTF2IRD2
0	0	GTF2IRD2B
0	0	GZF1
0	0	HAND1
0	0	HAND2
0	0	HBP1
0	0	HCFC1
0	0	HCLS1
0	0	HDAC1
0	0	HDAC2
0	0	HDGF
0	0	HDX
0	0	HELZ
0	0	HES1
0	0	HES2
0	0	HES4
0	0	HES5
0	0	HES6
0	0	HES7
0	0	HESX1
0	0	HEY1
0	0	HEY2
0	0	HEYL
0	0	HHEX
-0.000190686	0.000538794	HIC1
0	0	HIC2
0	0	HIF1A
0	0	HIF3A
0	0	HINFP
0	0	HIRA
0	0	HIVEP1
0	0	HIVEP2
0	0	HIVEP3
0	0	HKR1
0	0	HLF
0	0	HLTF
0	0	HLX
0	0	HMBOX1
0	0	HMG20A
0	0	HMG20B
0	0	HMGA1
0	0	HMGA2
0	0	HMGB1
0	0	HMGB2
0	0	HMGN5
0	0	HNF1A
0	0	HNF1B
0	0	HNF4A
0	0	HNF4G
0	0	HNRNPAB
0	0	HOMEZ
0.063384	0.0118916	HOPX
0	0	HOXA1
0	0	HOXA10
0	0	HOXA11
0	0	HOXA13
0	0	HOXA2
0	0	HOXA3
0	0	HOXA4
0	0	HOXA5
0	0	HOXA6
0	0	HOXA7
0	0	HOXA9
0	0	HOXB13
0	0	HOXB2
0	0	HOXB3
0	0	HOXB4
0	0	HOXB5
0	0	HOXB6
0	0	HOXB7
0	0	HOXB8
0.000850372	0.000692446	HOXB9
0	0	HOXC10
0	0	HOXC11
-8.12896e-06	0.00019039	HOXC12
0	0	HOXC13
0	0	HOXC4
0	0	HOXC5
0	0	HOXC6
0	0	HOXD10
0	0	HOXD11
0	0	HOXD3
0	0	HOXD4
0	0	HOXD8
0	0	HOXD9
0	0	HR
0	0	HSF1
0	0	HSF2
0	0	HSF4
0	0	HSF5
0	0	HSFX1
0	0	HSFX2
0.0335269	0.00880878	ID1
0	0	ID3
0	0	IFI16
8.81786e-05	6.61339e-05	IFT57
0.000334114	0.000189734	IKZF1
0	0	IKZF2
0.0196387	0.00570731	IKZF3
0	0	IKZF4
0	0	IKZF5
0	0	ILF2
0	0	ILF3
0	0	INSM2
0	0	IRF1
0	0	IRF2
0	0	IRF3
0	0	IRF4
0	0	IRF5
0	0	IRF6
0	0	IRF7
0	0	IRF8
0	0	IRF9
0	0	IRX2
0	0	IRX3
0	0	IRX4
0	0	IRX5
0	0	IRX6
0	0	ISL1
0	0	JARID2
0	0	JAZF1
0	0	JDP2
0	0	JUN
0	0	JUNB
0	0	JUND
0	0	KAT7
0	0	KCNH8
0	0	KDM1A
0	0	KDM3A
0	0	KDM5A
0	0	KDM5B
0	0	KDM5C
0	0	KLF1
0	0	KLF10
0	0	KLF11
0	0	KLF12
0	0	KLF13
0	0	KLF14
0	0	KLF15
0	0	KLF16
0	0	KLF17
0	0	KLF2
0	0	KLF3
0	0	KLF4
0	0	KLF5
0	0	KLF6
0	0	KLF7
0	0	KLF8
0	0	KLF9
0	0	KMT2A
0	0	KMT2B
0	0	KRBOX4
6.48939e-05	6.87735e-05	L3MBTL1
0	0	L3MBTL4
0	0	LBX2
0.00156641	0.00213279	LEF1
0	0	LHX1
0.11551	0.0176146	LHX2
0	0	LHX4
0	0	LHX5
0	0	LHX6
8.99697e-05	8.97777e-05	LHX8
0	0	LHX9
0.00112069	0.000671481	LITAF
0	0	LMO1
0	0	LMO2
0	0	LMO4
0	0	LMX1B
0	0	LYL1
0	0	LZTFL1
0	0	LZTR1
0	0	LZTS1
0.0512822	0.0123969	MAEL
0.00502136	0.0017936	MAF
0	0	MAFA
0	0	MAFB
0	0	MAFF
0	0	MAFG
0	0	MAFK
0	0	MAPK8IP1
0	0	MAX
0	0	MAZ
0	0	MBD1
0	0	MECOM
0	0	MECP2
0	0	MED1
0	0	MEF2A
0	0	MEF2C
0	0	MEF2D
0.0340996	0.00895199	MEIS1
0	0	MEIS2
0	0	MEIS3
0.117829	0.023882	MEOX1
0	0	MEOX2
0	0	MESP1
0	0	MESP2
0	0	MGA
0	0	MIER1
0	0	MIER2
0	0	MIER3
0	0	MITF
0	0	MIXL1
0	0	MKX
0	0	MLLT10
0	0	MLX
0	0	MLXIP
0	0	MLXIPL
0	0	MMP14
0	0	MNT
0	0	MNX1
0	0	MORC1
0	0	MORC2
0	0	MORC3
0	0	MORC4
0	0	MRPL28
0	0	MRRF
0	0	MSC
0	0	MSL3
0	0	MSRB2
0	0	MSS51
0	0	MSX1
0	0	MSX2
0	0	MTA1
0	0	MTA2
0	0	MTA3
0	0	MTF1
0	0	MTF2
0	0	MXD1
0.000176082	0.000148438	MXD3
0	0	MYB
0	0	MYBL1
0.00084679	0.00073485	MYBL2
0.00699408	0.00348353	MYC
0	0	MYCL
0	0	MYCN
0.0186915	0.00594928	MYF6
0	0	MYNN
0	0	MYPOP
0.00650041	0.00332093	MYRF
0	0	MYRFL
-3.23781e-05	0.000116566	MYT1
0	0	MYT1L
0	0	MZF1
0	0	NANOG
0	0	NAT14
0	0	NCOR1
0.000808625	0.000653018	NEUROD1
0.000322678	0.000392876	NEUROD2
0.00775269	0.00281055	NEUROG1
0	0	NFAT5
0	0	NFATC1
0	0	NFATC2
0	0	NFATC3
0	0	NFATC4
0.00174607	0.00103743	NFE2
0.00015321	9.00801e-05	NFE2L1
0	0	NFE2L2
0.0276729	0.00720764	NFE2L3
0	0	NFIA
0	0	NFIB
0	0	NFIC
0	0	NFIL3
0	0	NFIX
0	0	NFKB1
0	0	NFKB2
0	0	NFRKB
0	0	NFX1
0	0	NFXL1
0	0	NFYA
0	0	NFYB
0	0	NFYC
0	0	NHLH1
0	0	NKRF
0	0	NKX2.1
0	0	NKX2.3
0.000953844	0.00107941	NKX2.5
0	0	NKX3.1
0	0	NKX3.2
0	0	NKX6.1
0.00951392	0.00383328	NKX6.2
0.000100579	6.7371e-05	NME2
0.000216175	0.000232403	NOBOX
0	0	NOCT
0	0	NOLC1
0	0	NOTCH1
0	0	NOTCH2
2.83825e-05	5.5722e-05	NOTCH3
0	0	NOTCH4
0	0	NPAS1
0	0	NPAS2
0	0	NPAS3
0	0	NPAS4
0	0	NPAT
0	0	NR0B1
0	0	NR1D1
0	0	NR1D2
0	0	NR1H3
0	0	NR1H4
0	0	NR1I2
0	0	NR1I3
0	0	NR2C1
0	0	NR2C2
0	0	NR2E1
0	0	NR2E3
0	0	NR2F1
0	0	NR2F6
-0.000109948	0.000130941	NR3C1
0	0	NR3C2
0	0	NR4A1
0	0	NR4A2
0	0	NR4A3
0	0	NR5A1
0	0	NR5A2
0	0	NR6A1
0	0	NRF1
0	0	NRK
0	0	NRL
0	0	NSD2
0	0	OLIG1
0	0	OLIG2
0	0	ONECUT1
0	0	ONECUT2
0	0	OTX1
0	0	OTX2
0	0	OVOL1
0	0	OVOL2
0	0	OVOL3
0	0	PA2G4
0	0	PATZ1
0	0	PAX1
0	0	PAX2
0	0	PAX3
0	0	PAX5
0	0	PAX6
0	0	PAX8
0	0	PAX9
0	0	PAXBP1
0	0	PBX1
0.000300358	0.00109004	PBX2
0	0	PBX3
0	0	PBX4
0	0	PCGF2
0	0	PCGF6
0.00824208	0.00286422	PFDN1
0	0	PGBD1
0	0	PGR
0	0	PHB
0	0	PHF1
0	0	PHF2
0	0	PHF20
0	0	PHF21A
7.1094e-05	8.73288e-05	PHF5A
0	0	PHOX2A
0	0	PHTF1
0	0	PHTF2
0	0	PITX1
0	0	PITX2
0	0	PITX3
0.000344861	0.000409229	PKNOX1
0	0	PKNOX2
0	0	PLAG1
0	0	PLAGL1
0	0	PLAGL2
0	0	PML
0	0	POU1F1
0	0	POU2F1
0.00526206	0.00243321	POU2F2
0	0	POU2F3
0	0	POU3F1
0	0	POU3F2
0	0	POU3F3
0	0	POU3F4
0	0	POU4F1
0	0	POU4F3
0	0	POU5F1
0	0	POU5F1B
0.00267126	0.00177564	POU5F2
0	0	POU6F2
0	0	PPARA
0	0	PPARD
0	0	PPARG
0	0	PRDM1
-0.00017925	0.00033114	PRDM10
0	0	PRDM12
0	0	PRDM15
0	0	PRDM16
0	0	PRDM2
0	0	PRDM4
0	0	PRDM5
0	0	PRDM8
0	0	PREB
0	0	PRKDC
0	0	PROP1
0	0	PROX1
0	0	PRRX1
0	0	PRRX2
0	0	PSMC3IP
0.00174373	0.00142191	PTF1A
0	0	PTTG1
0	0	PURA
0	0	RARA
0	0	RARB
0	0	RARG
0	0	RAX2
0	0	RB1
0	0	RBAK
0	0	RBCK1
0.000575778	0.000380454	RBL1
0	0	RBL2
0	0	RBPJ
-2.14935e-05	0.00118069	RBPJL
0	0	RBSN
0	0	RC3H1
0	0	RC3H2
0	0	RCAN1
0	0	RCHY1
0	0	RCOR2
0	0	REL
0	0	RELA
0	0	RELB
0	0	RERE
0	0	REST
0	0	REXO4
0	0	RFX1
0	0	RFX2
0	0	RFX3
0	0	RFX4
0	0	RFX5
0	0	RFX6
0	0	RFX7
0	0	RFXANK
0	0	RFXAP
0	0	RHOXF1
0	0	RHOXF2
0	0	RHOXF2B
0	0	RLF
0	0	RNF141
0	0	RNF4
0	0	RNF6
0	0	RORA
0	0	RORB
0	0	RORC
0	0	RPL7
0	0	RREB1
0	0	RRN3
0	0	RUNX1T1
0	0	RUNX2
0	0	RUNX3
0	0	RXRA
0	0	RXRB
0	0	RXRG
0	0	SALL1
0	0	SALL2
0	0	SALL4
0.000181593	0.000641122	SARNP
0	0	SATB1
0	0	SATB2
0	0	SCAND1
0	0	SCGB1B2P
0	0	SCMH1
0	0	SCML1
0	0	SCML2
0	0	SCML4
0	0	SCRT1
0	0	SCX
0	0	SCYL1
0.000611877	0.000576017	SHOX
0	0	SHOX2
0	0	SIM2
0	0	SIN3A
0	0	SIX1
0	0	SIX2
0	0	SIX4
0	0	SIX5
0	0	SLC26A3
0.0122184	0.00357949	SLC2A4RG
0.000100303	6.13103e-05	SLC30A9
0	0	SMAD1
0	0	SMAD2
0	0	SMAD3
0	0	SMAD4
0	0	SMAD5
0	0	SMAD6
0.148021	0.0219891	SMAD7
0	0	SMAD9
0	0	SMARCA4
0	0	SNAI1
0	0	SNAI2
0	0	SNAPC2
0	0	SNAPC4
0	0	SNAPC5
0	0	SOHLH1
0	0	SOHLH2
4.07826e-05	7.70065e-05	SOX11
0	0	SOX12
0	0	SOX13
0	0	SOX15
0	0	SOX17
0	0	SOX18
0	0	SOX2
0	0	SOX21
0	0	SOX3
0	0	SOX30
0	0	SOX4
0	0	SOX5
0	0	SOX7
0	0	SOX8
0	0	SOX9
0	0	SP1
0	0	SP100
0	0	SP140
0	0	SP2
0	0	SP3
0	0	SP4
0	0	SP5
0	0	SP6
0	0	SPDEF
0	0	SPEN
0	0	SPI1
0	0	SPIB
0	0	SREBF1
0	0	SREBF2
0.00314687	0.00133899	SRF
0	0	ST18
0	0	STAT1
0	0	STAT2
0	0	STAT3
0	0	STAT4
0	0	STAT5A
0	0	STAT5B
0	0	STAT6
0	0	STRN3
0.000116699	4.95987e-05	SUPT4H1
-0.000301185	0.00047854	SUPT6H
0	0	TADA2A
0	0	TADA3
0	0	TAF10
0	0	TAF12
0	0	TAF13
-0.000316065	0.000339383	TAF1B
0	0	TAF2
0	0	TAF4B
0	0	TAF5
0	0	TAF5L
0	0	TAF6
0	0	TAF7
0	0	TAF9
0	0	TAF9B
0	0	TAL1
0	0	TAL2
0	0	TARDBP
0	0	TBL1X
0	0	TBL1XR1
0	0	TBP
0.00270612	0.00163867	TBPL2
-9.27253e-05	0.000339062	TBX1
0	0	TBX10
0	0	TBX15
0	0	TBX18
0	0	TBX19
9.87875e-05	6.20634e-05	TBX2
0	0	TBX21
0	0	TBX22
0	0	TBX3
0	0	TBX4
0	0	TBX5
0	0	TBX6
0	0	TCEAL1
1.24001e-06	1.30119e-05	TCF12
0	0	TCF15
0	0	TCF19
0	0	TCF20
0	0	TCF21
0	0	TCF23
0	0	TCF25
0	0	TCF3
0	0	TCF4
0	0	TCF7
0	0	TCF7L1
0	0	TCF7L2
0	0	TCFL5
0	0	TEAD1
0	0	TEAD2
0.0019442	0.000962884	TEAD3
0	0	TEAD4
0	0	TEF
0	0	TFAM
0	0	TFAP2A
0	0	TFAP2B
0	0	TFAP2C
0	0	TFAP2E
0	0	TFAP4
0	0	TFCP2
0	0	TFCP2L1
0	0	TFDP1
0	0	TFDP2
0	0	TFE3
0	0	TFEB
0	0	TFEC
0	0	TFIP11
0	0	TGIF1
0	0	TGIF2
0	0	THAP1
0	0	THAP11
0	0	THAP7
0	0	THOC1
0	0	THRA
0	0	THRB
0	0	TLX1
0.0065693	0.0022799	TLX2
0	0	TMEM229A
0	0	TOP2A
0	0	TOX2
0	0	TP53
0	0	TP63
0	0	TP73
0	0	TRAFD1
0	0	TRERF1
0.0113991	0.00446003	TRIM16
0	0	TRIM22
0	0	TRIM27
0	0	TRIM28
0	0	TRIM29
0	0	TRPS1
0	0	TSC22D1
0	0	TSC22D2
0	0	TSC22D3
0	0	TSC22D4
0	0	TSHZ1
0	0	TSHZ2
0	0	TSHZ3
0	0	TULP4
0	0	TWIST1
0	0	TWIST2
0	0	UBN1
0	0	UBP1
0.00124594	0.000831747	UHRF1
0	0	USF1
0	0	USF2
0	0	UTF1
0.00199366	0.00139156	VAV1
0	0	VAX2
0	0	VDR
0	0	VENTX
0	0	VEZF1
0	0	VPS72
0	0	VSX1
0	0	WIZ
0	0	WNT5A
0.00701061	0.00332004	WT1
0	0	XBP1
0	0	YBX1
0	0	YBX2
0	0	YBX3
0	0	YEATS4
0	0	YY2
0.00061105	0.000928407	ZBBX
0	0	ZBED1
0	0	ZBED2
0	0	ZBED3
0	0	ZBED4
0	0	ZBED9
0	0	ZBTB1
0	0	ZBTB10
0	0	ZBTB11
0	0	ZBTB12
0	0	ZBTB14
0	0	ZBTB16
0	0	ZBTB17
0	0	ZBTB18
0	0	ZBTB2
0	0	ZBTB20
0	0	ZBTB21
0	0	ZBTB22
0	0	ZBTB24
0	0	ZBTB25
0	0	ZBTB26
0	0	ZBTB3
0	0	ZBTB32
0	0	ZBTB33
0	0	ZBTB34
0	0	ZBTB37
0	0	ZBTB38
0	0	ZBTB39
0	0	ZBTB4
0	0	ZBTB40
0.000347479	0.000327831	ZBTB41
0	0	ZBTB43
0	0	ZBTB44
0	0	ZBTB45
0	0	ZBTB46
0.000419813	0.000227931	ZBTB47
0	0	ZBTB48
0	0	ZBTB49
0	0	ZBTB5
0	0	ZBTB6
0	0	ZBTB7A
0	0	ZBTB7B
0	0	ZBTB7C
0	0	ZBTB8A
0	0	ZBTB8OS
0	0	ZC3H10
0	0	ZC3H11A
0	0	ZC3H12B
0	0	ZC3H12C
0.0322676	0.00694846	ZC3H12D
0	0	ZC3H13
0	0	ZC3H14
0	0	ZC3H15
0	0	ZC3H18
0	0	ZC3H3
0	0	ZC3H6
0	0	ZC3H7A
0	0	ZC3H7B
0	0	ZC3H8
0	0	ZC3HAV1
0	0	ZC3HAV1L
0	0	ZC3HC1
0	0	ZC4H2
0	0	ZCCHC10
0	0	ZCCHC12
0	0	ZCCHC14
0	0	ZCCHC17
0	0	ZCCHC2
0	0	ZCCHC24
0	0	ZCCHC3
0	0	ZCCHC4
0	0	ZCCHC7
0	0	ZCCHC8
0	0	ZCCHC9
0.000128272	4.69742e-05	ZCRB1
0	0	ZCWPW1
0	0	ZCWPW2
0	0	ZDBF2
0	0	ZDHHC1
0	0	ZDHHC11
0	0	ZDHHC11B
0	0	ZDHHC12
0	0	ZDHHC13
0	0	ZDHHC14
0.000607054	0.000651582	ZDHHC15
0	0	ZDHHC16
0	0	ZDHHC17
0	0	ZDHHC18
0	0	ZDHHC19
0	0	ZDHHC2
0	0	ZDHHC20
0	0	ZDHHC21
0	0	ZDHHC22
0	0	ZDHHC23
0	0	ZDHHC24
0	0	ZDHHC3
0.000117801	0.000100302	ZDHHC4
0	0	ZDHHC5
0	0	ZDHHC6
0	0	ZDHHC7
0	0	ZDHHC8
0	0	ZDHHC9
0	0	ZEB1
0	0	ZEB2
0	0	ZFAND1
0	0	ZFAND2A
8.43207e-05	0.000101757	ZFAND2B
0	0	ZFAND3
0	0	ZFAND5
0	0	ZFAND6
0	0	ZFAT
0	0	ZFC3H1
0	0	ZFHX2
0	0	ZFHX3
0	0	ZFHX4
0	0	ZFP1
0	0	ZFP14
0	0	ZFP2
0	0	ZFP28
0	0	ZFP3
0	0	ZFP30
0	0	ZFP36L1
0	0	ZFP36L2
0	0	ZFP37
0	0	ZFP41
0	0	ZFP57
0	0	ZFP62
0	0	ZFP64
0	0	ZFP69
0	0	ZFP69B
0	0	ZFP82
0	0	ZFP90
0	0	ZFP91
0	0	ZFP92
0	0	ZFPL1
0	0	ZFPM1
7.68807e-05	6.84244e-05	ZFPM2
0	0	ZFR
0	0	ZFR2
0	0	ZFX
0.000376826	0.000702521	ZFY
0	0	ZFYVE1
0	0	ZFYVE16
0	0	ZFYVE19
0	0	ZFYVE21
0	0	ZFYVE26
0	0	ZFYVE27
0	0	ZFYVE28
0	0	ZFYVE9
0	0	ZGLP1
0	0	ZGPAT
0	0	ZHX1
-0.000116561	0.000241026	ZHX2
0	0	ZHX3
0	0	ZIC1
0	0	ZIC2
0	0	ZIC5
0	0	ZIK1
0	0	ZIM2
0	0	ZKSCAN1
0	0	ZKSCAN2
0	0	ZKSCAN3
0	0	ZKSCAN4
0	0	ZKSCAN5
0	0	ZKSCAN7
0	0	ZKSCAN8
0	0	ZMAT1
0	0	ZMAT2
0	0	ZMAT3
0	0	ZMAT4
0	0	ZMAT5
0	0	ZMIZ1
0	0	ZMIZ2
0	0	ZMYM1
0	0	ZMYM2
0	0	ZMYM3
0	0	ZMYM4
0	0	ZMYM5
0	0	ZMYM6
0	0	ZMYND10
0	0	ZMYND11
0	0	ZMYND12
0.00121755	0.00117695	ZMYND15
0	0	ZMYND19
0	0	ZMYND8
0	0	ZNF10
0	0	ZNF100
0	0	ZNF101
0	0	ZNF106
0	0	ZNF107
0	0	ZNF112
0	0	ZNF114
0	0	ZNF117
0	0	ZNF12
0	0	ZNF121
0	0	ZNF124
0	0	ZNF131
0	0	ZNF132
0	0	ZNF133
0	0	ZNF134
0	0	ZNF135
0	0	ZNF136
0	0	ZNF138
0	0	ZNF14
0	0	ZNF140
0	0	ZNF141
0	0	ZNF142
0	0	ZNF146
0.000137779	0.000136255	ZNF148
0	0	ZNF154
0	0	ZNF155
0	0	ZNF157
0	0	ZNF16
0	0	ZNF160
0	0	ZNF165
0.000168917	9.8483e-05	ZNF169
0	0	ZNF17
0	0	ZNF174
0	0	ZNF175
0	0	ZNF18
0	0	ZNF180
0	0	ZNF181
0	0	ZNF182
0	0	ZNF184
0	0	ZNF185
0	0	ZNF189
0	0	ZNF19
0	0	ZNF195
0	0	ZNF197
0	0	ZNF2
0	0	ZNF20
0	0	ZNF200
0	0	ZNF202
0	0	ZNF205
0	0	ZNF208
0	0	ZNF211
0	0	ZNF212
0	0	ZNF213
0	0	ZNF214
0	0	ZNF215
0	0	ZNF217
0	0	ZNF219
0	0	ZNF22
0	0	ZNF222
0	0	ZNF224
0	0	ZNF225
0	0	ZNF226
0	0	ZNF227
0	0	ZNF229
0	0	ZNF23
0	0	ZNF230
0	0	ZNF232
0	0	ZNF233
0	0	ZNF234
0	0	ZNF235
0	0	ZNF236
0	0	ZNF239
0	0	ZNF24
0	0	ZNF248
0	0	ZNF25
0	0	ZNF250
0	0	ZNF251
0	0	ZNF253
0	0	ZNF254
0	0	ZNF256
0	0	ZNF257
0	0	ZNF26
0	0	ZNF260
0	0	ZNF263
0	0	ZNF264
0	0	ZNF266
0	0	ZNF267
0	0	ZNF268
0	0	ZNF273
0	0	ZNF274
0	0	ZNF276
0	0	ZNF277
0	0	ZNF28
0	0	ZNF280B
0	0	ZNF280C
0	0	ZNF281
0	0	ZNF282
0	0	ZNF283
0	0	ZNF284
0	0	ZNF285
0	0	ZNF286A
0	0	ZNF286B
0	0	ZNF287
0	0	ZNF292
0	0	ZNF296
0	0	ZNF3
0	0	ZNF30
0	0	ZNF300
0	0	ZNF302
0	0	ZNF304
0	0	ZNF311
0	0	ZNF316
0	0	ZNF317
0	0	ZNF318
0	0	ZNF319
0	0	ZNF32
0	0	ZNF32.AS1
0	0	ZNF32.AS2
0	0	ZNF320
0	0	ZNF321P
0	0	ZNF322
0	0	ZNF324
0	0	ZNF324B
0	0	ZNF326
0	0	ZNF329
0	0	ZNF330
0	0	ZNF331
0	0	ZNF333
0	0	ZNF334
0	0	ZNF335
0	0	ZNF337
0	0	ZNF33A
0	0	ZNF33B
0	0	ZNF34
0	0	ZNF341
0	0	ZNF343
0	0	ZNF346
0	0	ZNF347
0	0	ZNF35
0	0	ZNF350
0	0	ZNF354A
0	0	ZNF354B
0	0	ZNF354C
0	0	ZNF358
0	0	ZNF362
0	0	ZNF365
0	0	ZNF366
0	0	ZNF367
0	0	ZNF37A
0	0	ZNF382
0	0	ZNF383
0	0	ZNF384
0	0	ZNF385A
0	0	ZNF385B
0	0	ZNF385C
0.00490851	0.00279099	ZNF385D
0	0	ZNF391
0	0	ZNF394
0	0	ZNF395
0	0	ZNF396
0	0	ZNF397
0	0	ZNF398
0	0	ZNF404
0	0	ZNF407
0	0	ZNF408
0	0	ZNF41
0	0	ZNF410
0	0	ZNF414
0	0	ZNF415
0	0	ZNF416
0	0	ZNF417
0	0	ZNF418
0	0	ZNF419
0	0	ZNF420
0	0	ZNF423
0	0	ZNF425
0	0	ZNF426
0.000460457	0.000450076	ZNF428
0	0	ZNF429
0	0	ZNF43
0	0	ZNF430
0	0	ZNF431
0	0	ZNF432
0	0	ZNF433
0	0	ZNF436
0	0	ZNF438
0	0	ZNF439
0	0	ZNF44
0	0	ZNF440
0	0	ZNF441
0	0	ZNF442
0	0	ZNF443
0	0	ZNF444
0	0	ZNF445
0	0	ZNF446
0	0	ZNF449
0	0	ZNF45
0	0	ZNF451
0	0	ZNF454
0	0	ZNF460
0	0	ZNF461
0	0	ZNF462
0	0	ZNF467
0	0	ZNF468
0	0	ZNF469
0	0	ZNF470
0	0	ZNF471
0	0	ZNF473
0	0	ZNF474
0	0	ZNF48
0	0	ZNF480
0	0	ZNF483
0	0	ZNF484
0	0	ZNF485
0	0	ZNF486
0	0	ZNF488
0	0	ZNF490
0	0	ZNF491
0	0	ZNF492
0	0	ZNF493
0	0	ZNF496
0	0	ZNF497
0	0	ZNF500
0	0	ZNF501
0	0	ZNF502
0	0	ZNF503
0	0	ZNF506
0	0	ZNF507
0	0	ZNF510
0	0	ZNF511
0	0	ZNF512
0	0	ZNF512B
0	0	ZNF513
0	0	ZNF514
0	0	ZNF516
0	0	ZNF517
0	0	ZNF518A
0	0	ZNF518B
0	0	ZNF519
0	0	ZNF521
0	0	ZNF524
0	0	ZNF526
0	0	ZNF527
0	0	ZNF528
0	0	ZNF529
0	0	ZNF530
0	0	ZNF532
0	0	ZNF534
0.00294076	0.0014867	ZNF536
0	0	ZNF540
0	0	ZNF541
0	0	ZNF543
0	0	ZNF544
0	0	ZNF546
0	0	ZNF547
0	0	ZNF548
0	0	ZNF549
0	0	ZNF550
0	0	ZNF551
0.0355999	0.00904122	ZNF552
0	0	ZNF554
0	0	ZNF555
0	0	ZNF556
0	0	ZNF557
0	0	ZNF558
0	0	ZNF559
0	0	ZNF560
0	0	ZNF561
0	0	ZNF562
0	0	ZNF563
0	0	ZNF564
0	0	ZNF565
0	0	ZNF566
0	0	ZNF567
0	0	ZNF568
0	0	ZNF569
0	0	ZNF57
0	0	ZNF570
0	0	ZNF571
0	0	ZNF572
0	0	ZNF573
0	0	ZNF574
0	0	ZNF575
0	0	ZNF576
0	0	ZNF577
0	0	ZNF578
0	0	ZNF579
0	0	ZNF580
-0.000276247	0.000297901	ZNF581
0	0	ZNF582
0	0	ZNF583
0	0	ZNF584
0	0	ZNF585A
0	0	ZNF585B
0	0	ZNF586
0	0	ZNF587
0	0	ZNF589
0	0	ZNF592
0	0	ZNF594
0	0	ZNF595
0	0	ZNF596
0	0	ZNF597
0	0	ZNF598
0	0	ZNF599
0	0	ZNF600
0	0	ZNF606
0	0	ZNF607
0	0	ZNF608
0	0	ZNF609
0.000140121	0.000108724	ZNF610
0	0	ZNF611
0	0	ZNF613
0	0	ZNF614
0	0	ZNF615
0	0	ZNF616
0	0	ZNF618
0	0	ZNF619
0	0	ZNF620
0	0	ZNF621
0	0	ZNF622
0	0	ZNF623
0	0	ZNF624
0	0	ZNF625
0	0	ZNF626
0	0	ZNF627
0	0	ZNF628
0	0	ZNF629
0	0	ZNF630
0	0	ZNF638
0	0	ZNF639
0	0	ZNF641
9.21742e-05	0.000229452	ZNF644
0	0	ZNF646
0	0	ZNF648
0	0	ZNF649
0	0	ZNF652
0	0	ZNF653
0	0	ZNF654
0	0	ZNF655
0	0	ZNF658
0	0	ZNF660
0	0	ZNF662
0	0	ZNF664
0.000432902	0.000242265	ZNF665
0	0	ZNF667
0	0	ZNF668
0	0	ZNF669
0	0	ZNF670
0	0	ZNF671
0	0	ZNF672
0	0	ZNF674
0	0	ZNF675
0	0	ZNF676
0	0	ZNF677
0	0	ZNF678
0	0	ZNF680
0	0	ZNF681
0	0	ZNF682
0	0	ZNF683
0	0	ZNF684
0	0	ZNF687
0	0	ZNF688
0	0	ZNF689
0.000524662	0.00122853	ZNF69
0	0	ZNF691
0	0	ZNF692
0	0	ZNF695
0	0	ZNF696
0	0	ZNF697
0	0	ZNF699
0	0	ZNF7
0	0	ZNF70
0	0	ZNF700
0	0	ZNF701
0	0	ZNF703
0	0	ZNF704
0	0	ZNF706
0	0	ZNF708
0	0	ZNF709
0	0	ZNF71
0	0	ZNF710
0	0	ZNF711
0	0	ZNF713
0	0	ZNF714
0	0	ZNF717
0	0	ZNF718
0	0	ZNF721
0	0	ZNF726
0	0	ZNF727
0	0	ZNF728
0	0	ZNF730
0	0	ZNF732
0	0	ZNF74
0	0	ZNF740
0	0	ZNF746
0	0	ZNF747
0	0	ZNF749
0	0	ZNF750
0	0	ZNF75A
0	0	ZNF75D
6.39295e-05	6.89864e-05	ZNF76
0	0	ZNF761
0	0	ZNF763
0	0	ZNF764
0	0	ZNF765
0	0	ZNF766
0	0	ZNF768
0	0	ZNF77
2.27335e-05	0.000210931	ZNF770
0	0	ZNF771
0	0	ZNF772
0	0	ZNF773
0	0	ZNF774
0	0	ZNF775
0	0	ZNF776
0	0	ZNF777
0	0	ZNF778
0	0	ZNF780A
0	0	ZNF780B
0	0	ZNF781
0	0	ZNF782
0	0	ZNF784
0	0	ZNF785
0	0	ZNF786
0	0	ZNF787
0	0	ZNF789
0	0	ZNF79
0	0	ZNF790
0	0	ZNF791
0	0	ZNF792
0	0	ZNF793
0	0	ZNF799
0	0	ZNF8
0	0	ZNF80
0	0	ZNF800
0	0	ZNF804A
0	0	ZNF804B
0	0	ZNF805
0	0	ZNF808
0	0	ZNF81
0	0	ZNF813
0	0	ZNF816
0	0	ZNF821
0	0	ZNF823
0	0	ZNF827
0	0	ZNF829
0	0	ZNF83
0	0	ZNF830
0	0	ZNF831
0	0	ZNF835
0.00204781	0.00158053	ZNF836
0	0	ZNF837
0	0	ZNF839
0	0	ZNF84
0.00761312	0.00308733	ZNF841
0	0	ZNF843
0	0	ZNF844
0	0	ZNF845
0	0	ZNF846
0	0	ZNF85
0	0	ZNF852
0	0	ZNF853
0	0	ZNF860
0	0	ZNF862
0	0	ZNF90
0	0	ZNF91
0	0	ZNF92
0	0	ZNF93
0	0	ZNF98
0	0	ZNF99
0	0	ZNFX1
0	0	ZNHIT1
0	0	ZNHIT2
0	0	ZNHIT3
0	0	ZNHIT6
0	0	ZPR1
0	0	ZRANB1
0	0	ZRANB2
0	0	ZRANB3
0	0	ZRSR2
0	0	ZSCAN1
0	0	ZSCAN10
0	0	ZSCAN12
0	0	ZSCAN16
0	0	ZSCAN18
0	0	ZSCAN2
0	0	ZSCAN20
0	0	ZSCAN21
0	0	ZSCAN22
0	0	ZSCAN23
0	0	ZSCAN25
0	0	ZSCAN26
0	0	ZSCAN29
0	0	ZSCAN30
0	0	ZSCAN31
0	0	ZSCAN32
0	0	ZSCAN4
0	0	ZSCAN5A
0	0	ZSCAN5B
0	0	ZSCAN9
0	0	ZSWIM1
0	0	ZSWIM3
0	0	ZSWIM4
0	0	ZSWIM5
0	0	ZSWIM6
0	0	ZSWIM7
0	0	ZXDA
0	0	ZXDB
0	0	ZXDC
0	0	ZZEF1

## Sheet: Machine Learning Models Results
Sampling type: Stratified 10-fold Cross validation							Sampling type: Stratified 10-fold Cross validation							Sampling type: Stratified 10-fold Cross validation							Sampling type: Stratified 10-fold Cross validation
Target class: Average over classes							Target class: 30-39							Target class: 40-49							Target class: 50-59
Scores							Scores							Scores							Scores
Model	AUC	CA	F1	Precision	Recall		Model	AUC	CA	F1	Precision	Recall		Model	AUC	CA	F1	Precision	Recall		Model	AUC	CA	F1	Precision	Recall
SVM	0.47238	0.417722	0.401427	0.389656	0.417722		SVM		0.822785	0.125	0.125	0.125		SVM	0.496667	0.493671	0.166667	0.190476	0.148148		SVM	0.567083	0.518987	0.595745	0.56	0.636364
Random Forest	0.687927	0.594937	0.564276	0.614419	0.594937		Random Forest		0.911392	0.222222	1	0.125		Random Forest	0.585536	0.620253	0.4	0.434783	0.37037		Random Forest	0.767083	0.658228	0.727273	0.654545	0.818182
Naive Bayes	0.690774	0.468354	0.470501	0.56044	0.468354		Naive Bayes		0.658228	0.341463	0.212121	0.875		Naive Bayes	0.585119	0.632911	0.216216	0.4	0.148148		Naive Bayes	0.769583	0.64557	0.65	0.722222	0.590909
Logistic Regression L2	0.821469	0.670886	0.660265	0.655778	0.670886		Logistic Regression L2		0.873418	0.166667	0.25	0.125		Logistic Regression L2	0.761548	0.696203	0.586207	0.548387	0.62963		Logistic Regression L2	0.832917	0.772152	0.795455	0.795455	0.795455
Logistic Regression L1	0.800114	0.632911	0.619303	0.610961	0.632911		Logistic Regression L1		0.873418	0.166667	0.25	0.125		Logistic Regression L1	0.723631	0.658228	0.509091	0.5	0.518519		Logistic Regression L1	0.828333	0.734177	0.769231	0.744681	0.795455
Gradient Boosting	0.682517	0.594937	0.569684	0.605787	0.594937		Gradient Boosting		0.924051	0.4	1	0.25		Gradient Boosting	0.598452	0.620253	0.375	0.428571	0.333333		Gradient Boosting	0.767917	0.64557	0.72	0.642857	0.818182
Sampling type: No sampling, test on testing data							Sampling type: No sampling, test on testing data							Sampling type: No sampling, test on testing data							Sampling type: No sampling, test on testing data
Target class: Average over classes							Target class: 30-39							Target class: 40-49							Target class: 50-59
Scores							Scores							Scores							Scores
Model	AUC	CA	F1	Precision	Recall		Model	AUC	CA	F1	Precision	Recall		Model	AUC	CA	F1	Precision	Recall		Model	AUC	CA	F1	Precision	Recall
SVM	0.59488	0.393939	0.369369	0.348485	0.393939		SVM	0.728395	0.727273					SVM	0.508696	0.575758	0.3	0.3	0.3		SVM	0.588235	0.484848	0.540541	0.5	0.588235
Random Forest	0.805723	0.606061	0.548953	0.65035	0.606061		Random Forest	0.746914	0.848485	0.285714	1	0.166667		Random Forest	0.786957	0.69697	0.375	0.5	0.3		Random Forest	0.856618	0.666667	0.744186	0.615385	0.941176
Naive Bayes	0.804217	0.606061	0.576216	0.606214	0.606061		Naive Bayes	0.864198	0.787879	0.588235	0.454545	0.833333		Naive Bayes	0.773913	0.69697	0.285714	0.5	0.2		Naive Bayes	0.794118	0.727273	0.742857	0.722222	0.764706
Logistic Regression L2	0.837349	0.575758	0.51162	0.473485	0.575758		Logistic Regression L2	0.802469	0.787879					Logistic Regression L2	0.8	0.69697	0.444444	0.5	0.4		Logistic Regression L2	0.889706	0.666667	0.731707	0.625	0.882353
Logistic Regression L1	0.819277	0.606061	0.569986	0.612121	0.606061		Logistic Regression L1	0.833333	0.909091	0.666667	1	0.5		Logistic Regression L1	0.752174	0.666667	0.266667	0.4	0.2		Logistic Regression L1	0.867647	0.636364	0.714286	0.6	0.882353
Gradient Boosting	0.763554	0.575758	0.504532	0.45665	0.575758		Gradient Boosting	0.796296	0.818182					Gradient Boosting	0.704348	0.666667	0.421053	0.444444	0.4		Gradient Boosting	0.794118	0.666667	0.731707	0.625	0.882353
